# Supplementary material for: Australian Assassins, Part III: A review of the Assassin Spiders (Araneae, Archaeidae) of tropical north-eastern Queensland
Source: Zookeys. 2012 Aug 30;(218):1–50. doi: 10.3897/zookeys.218.3662 (PMC3433871; doi:10.3897/zookeys.218.3662)
Supplement: XML Treatment for Austrarchaea [file zookeys.218.3662-treatment1.xml]

<!DOCTYPE tp:taxon-treatment
  PUBLIC "-//TaxonX//DTD Taxonomic Treatment Publishing DTD v0 20100105//EN" "tax-treatment-NSO.dtd">
<tp:taxon-treatment xmlns:tp="http://www.plazi.org/taxpub"><tp:treatment-meta><mixed-citation publication-type="journal"><person-group><name><surname>Rix</surname><given-names>Michael G.</given-names></name><name><surname>Harvey</surname><given-names>Mark S.</given-names></name></person-group><article-title>Australian Assassins, Part III: A review of the Assassin Spiders (Araneae, Archaeidae) of tropical north-eastern Queensland</article-title><source>Zookeys</source><day>30</day><month>8</month><year>2012</year><volume>2012</volume><issue>218</issue><fpage>1</fpage><lpage>50</lpage><pub-id pub-id-type="doi">10.3897/zookeys.218.3662</pub-id></mixed-citation></tp:treatment-meta><tp:nomenclature><label>Genus</label><tp:taxon-name>
                            <tp:taxon-name-part taxon-name-part-type="genus">Austrarchaea</tp:taxon-name-part>
                        <object-id xmlns:xlink="http://www.w3.org/1999/xlink" xlink:type="simple">http://species-id.net/wiki/Austrarchaea</object-id>
								</tp:taxon-name><tp:taxon-authority>Forster &amp; Platnick, 1984</tp:taxon-authority><tp:nomenclature-citation-list><tp:nomenclature-citation><tp:taxon-name>Austrarchaea</tp:taxon-name><comment> Forster &amp; Platnick, 1984: 21; <xref ref-type="bibr" rid="B26">Rix and Harvey 2011</xref>: 14.</comment></tp:nomenclature-citation></tp:nomenclature-citation-list></tp:nomenclature><tp:treatment-sec sec-type="Type species"><title>Type species.</title><p><italic><tp:taxon-name>Archaea nodosa</tp:taxon-name></italic> Forster, 1956, by original designation.</p><p><bold>Diagnosis.</bold> Species of <italic><tp:taxon-name>Austrarchaea</tp:taxon-name></italic> can be distinguished from all southern Australian species of <italic><tp:taxon-name>Zephyrarchaea</tp:taxon-name></italic> by the significantly taller carapace (CH/CL ratio ≥ 2.0), by the presence of accessory setae on the distal bulge of the male cheliceral paturon, and by the fusion of the two conductor sclerites on the male pedipalp (<xref ref-type="bibr" rid="B27">Rix and Harvey 2012a</xref>, fig. 4). Australian <tp:taxon-name>Archaeidae</tp:taxon-name> are further distinguished from Old World taxa by the presence of numerous, clustered spermathecae in females (<xref ref-type="fig" rid="F7">Fig. 7G</xref>), and by the presence of a long, wiry embolus on the pedipalp of males (<xref ref-type="fig" rid="F4">Fig. 4</xref>).</p></tp:treatment-sec><tp:treatment-sec sec-type="Description"><title>Description.</title><p>For a full generic description see <xref ref-type="bibr" rid="B26">Rix and Harvey (2011)</xref>. For notes on genitalia and morphological differences among lineages of <italic><tp:taxon-name>Austrarchaea</tp:taxon-name></italic>, see Remarks (below).</p></tp:treatment-sec><tp:treatment-sec sec-type="Distribution"><title>Distribution.</title><p>Species of <italic><tp:taxon-name>Austrarchaea</tp:taxon-name></italic> occur in mesic habitats throughout eastern Queensland and New South Wales (<xref ref-type="fig" rid="F3">Fig. 3</xref>), usually in montane rainforests (<xref ref-type="fig" rid="F1">Figs 1E-F</xref>), but also in lowland rainforests or wet eucalypt forests on or adjacent to the Great Dividing Range (<xref ref-type="bibr" rid="B26">Rix and Harvey 2011</xref>). In north-eastern Queensland, archaeids occur throughout the Wet Tropics bioregion, from the Mount Finnigan Uplands (near Cooktown) south to Mount Elliot (near Townsville) (<xref ref-type="fig" rid="F16">Figs 16</xref><xref ref-type="fig" rid="F17"/><xref ref-type="fig" rid="F18"/><xref ref-type="fig" rid="F19"/><xref ref-type="fig" rid="F20"/><xref ref-type="fig" rid="F21"/><xref ref-type="fig" rid="F22"/><xref ref-type="fig" rid="F23">–23</xref>, <xref ref-type="fig" rid="F25">25</xref>). In the Mackay and Whitsundays Hinterland region, archaeids can be found in the Eungella National Park (near Mackay), north to Mount Dryander (south of Bowen) (<xref ref-type="fig" rid="F24">Figs 24</xref><xref ref-type="fig" rid="F25">–25</xref>). The genus is not known to occur south or west of the Australian Alps (<xref ref-type="fig" rid="F2">Fig. 2</xref>), which may be a vicariant biogeographic barrier between populations of <italic><tp:taxon-name>Austrarchaea</tp:taxon-name></italic> and <italic><tp:taxon-name>Zephyrarchaea</tp:taxon-name></italic> (<xref ref-type="bibr" rid="B27">Rix and Harvey 2012a</xref>, <xref ref-type="bibr" rid="B28">2012b</xref>).</p></tp:treatment-sec><tp:treatment-sec sec-type="Composition"><title>Composition.</title><p>Nineteen described species – <italic><tp:taxon-name>Austrarchaea alani</tp:taxon-name></italic> Rix &amp; Harvey, 2011, <italic><tp:taxon-name>Austrarchaea aleenae</tp:taxon-name></italic> Rix &amp; Harvey, 2011, <italic><tp:taxon-name>Austrarchaea binfordae</tp:taxon-name></italic> Rix &amp; Harvey, 2011, <italic><tp:taxon-name>Austrarchaea christopheri</tp:taxon-name></italic> Rix &amp; Harvey, 2011, <italic><tp:taxon-name>Austrarchaea clyneae</tp:taxon-name></italic> Rix &amp; Harvey, 2011, <italic><tp:taxon-name>Austrarchaea cunninghami</tp:taxon-name></italic> Rix &amp; Harvey, 2011, <italic><tp:taxon-name>Austrarchaea daviesae</tp:taxon-name></italic> Forster &amp; Platnick, 1984, <italic><tp:taxon-name>Austrarchaea dianneae</tp:taxon-name></italic> Rix &amp; Harvey, 2011, <italic><tp:taxon-name>Austrarchaea harmsi</tp:taxon-name></italic> Rix &amp; Harvey, 2011, <italic><tp:taxon-name>Austrarchaea helenae</tp:taxon-name></italic> Rix &amp; Harvey, 2011, <italic><tp:taxon-name>Austrarchaea judyae</tp:taxon-name></italic> Rix &amp; Harvey, 2011, <italic><tp:taxon-name>Austrarchaea mascordi</tp:taxon-name></italic> Rix &amp; Harvey, 2011, <italic><tp:taxon-name>Austrarchaea mcguiganae</tp:taxon-name></italic> Rix &amp; Harvey, 2011, <italic><tp:taxon-name>Austrarchaea milledgei</tp:taxon-name></italic> Rix &amp; Harvey, 2011, <italic><tp:taxon-name>Austrarchaea monteithi</tp:taxon-name></italic> Rix &amp; Harvey, 2011, <italic><tp:taxon-name>Austrarchaea nodosa</tp:taxon-name></italic> (Forster, 1956), <italic><tp:taxon-name>Austrarchaea platnickorum</tp:taxon-name></italic> Rix &amp; Harvey, 2011, <italic><tp:taxon-name>Austrarchaea raveni</tp:taxon-name></italic> Rix &amp; Harvey, 2011, <italic><tp:taxon-name>Austrarchaea smithae</tp:taxon-name></italic> Rix &amp; Harvey, 2011 – plus the eight new species from north-eastern Queensland: <italic><tp:taxon-name>Austrarchaea griswoldi</tp:taxon-name></italic> sp. n., <italic><tp:taxon-name>Austrarchaea hoskini</tp:taxon-name></italic> sp. n., <italic><tp:taxon-name>Austrarchaea karenae</tp:taxon-name></italic> sp. n., <italic><tp:taxon-name>Austrarchaea tealei</tp:taxon-name></italic> sp. n., <italic><tp:taxon-name>Austrarchaea thompsoni</tp:taxon-name></italic> sp. n., <italic><tp:taxon-name>Austrarchaea wallacei</tp:taxon-name></italic> sp. n., <italic><tp:taxon-name>Austrarchaea westi</tp:taxon-name></italic> sp. n. and <italic><tp:taxon-name>Austrarchaea woodae</tp:taxon-name></italic> sp. n.</p></tp:treatment-sec><tp:treatment-sec sec-type="Remarks"><title>Remarks.</title><p>The genus <italic><tp:taxon-name>Austrarchaea</tp:taxon-name></italic> includes three major lineages in eastern Australia (<xref ref-type="fig" rid="F3">Figs 3</xref><xref ref-type="fig" rid="F4">–4</xref>), each readily distinguished by the morphology of the abdomen and the structure of the male pedipalp (<xref ref-type="fig" rid="F4">Fig. 4</xref>). The most widespread lineage (the <italic><tp:taxon-name>Austrarchaea nodosa</tp:taxon-name></italic> species-group) occurs south of the St Lawrence Gap, from Kroombit Tops National Park in central Queensland, south to the Badja State Forest in southern New South Wales (<xref ref-type="fig" rid="F3">Fig. 3</xref>); species in this lineage possess six dorsal hump-like tubercles on the abdomen and an exposed tegular cavity with a variably scutiform conductor (<xref ref-type="fig" rid="F4">Fig. 4</xref>). The second, most restricted lineage (the <italic><tp:taxon-name>Austrarchaea monteithi</tp:taxon-name></italic> lineage) is known only from the Gibraltar Range National Park in northern New South Wales (<xref ref-type="fig" rid="F3">Fig. 3</xref>); the single known species, <italic><tp:taxon-name>Austrarchaea monteithi</tp:taxon-name></italic>, possesses five dorsal hump-like tubercles on the abdomen and an exposed tegular cavity with a hooked conductor (<xref ref-type="fig" rid="F4">Fig. 4</xref>). The third lineage (the <italic><tp:taxon-name>Austrarchaea daviesae</tp:taxon-name></italic> species-group; revised in this paper) occurs north of the St Lawrence Gap, from Eungella National Park north to Cooktown (<xref ref-type="fig" rid="F3">Figs 3</xref>, <xref ref-type="fig" rid="F25">25</xref>); species in this lineage possess only four dorsal hump-like tubercles on the abdomen (recumbent in <italic><tp:taxon-name>Austrarchaea woodae</tp:taxon-name></italic> sp. n.) and a more enclosed tegular cavity with a very large, arched conductor (<xref ref-type="fig" rid="F4">Figs 4</xref>, <xref ref-type="fig" rid="F6">6</xref><xref ref-type="fig" rid="F7"/><xref ref-type="fig" rid="F8"/><xref ref-type="fig" rid="F9"/><xref ref-type="fig" rid="F10"/><xref ref-type="fig" rid="F11"/><xref ref-type="fig" rid="F12"/><xref ref-type="fig" rid="F13"/><xref ref-type="fig" rid="F14"/><xref ref-type="fig" rid="F15">–15</xref>).</p><p>Although the derived pedipalpal morphology of <italic><tp:taxon-name>Austrarchaea daviesae</tp:taxon-name></italic> and its relatives is strikingly different to that of congeners further south, the distal tegular sclerites can nonetheless be broadly homologised with those of <italic><tp:taxon-name>Austrarchaea nodosa</tp:taxon-name></italic> and <italic><tp:taxon-name>Austrarchaea monteithi</tp:taxon-name></italic> on the basis of their shape and relative position in the unexpanded tegular cavity. The embolus in all nine known north-eastern Queensland species is a long, sinuous, strongly sclerotized process<!--PageBreak--> emerging from the distal bulb pro-ventrally, in some species bearing an additional accessory spur. Tegular sclerite 3 (TS 3) is always a prominent, pro-ventrally directed process, which is fused to the retro-ventral margin of the tegular bulb (the latter of which is usually also concomitantly modified). Tegular sclerite 2 (plus 2a, i.e. TS 2-2a) is usually inserted just behind TS 3 in the unexpanded tegular cavity, forming a distinctive, mesally-looped and distally whip-like structure common to all taxa in the <italic><tp:taxon-name>Austrarchaea daviesae</tp:taxon-name></italic> species-group; the extent of this very long, whip-like TS 2a is usually proximate to the distal extension of the embolus in the unexpanded state. This TS 2-2a morphology is in stark contrast to that of <italic><tp:taxon-name>Austrarchaea monteithi</tp:taxon-name></italic>, <italic><tp:taxon-name>Austrarchaea nodosa</tp:taxon-name></italic> and related species, in which TS 2a is usually covered and largely obscured by a more spur-like TS 2 process. Tegular sclerite 1 (TS 1) – generally the most prominent sclerite in species of <italic><tp:taxon-name>Zephyrarchaea</tp:taxon-name></italic> and other species of <italic><tp:taxon-name>Austrarchaea</tp:taxon-name></italic> – is reduced and often obscured in most archaeid species from north-eastern Queensland, although a few taxa possess a larger, more distinctive TS 1 posterior to the TS 2-2a complex (e.g. <xref ref-type="fig" rid="F9">Fig. 9D</xref>). Inter-specific variation among taxa in the <italic><tp:taxon-name>Austrarchaea daviesae</tp:taxon-name></italic> species-group is pronounced, with male pedipalp morphologies usually highly autapomorphic for each species. Five broad pedipalp types (Types A-E) can be distinguished among north-eastern Queensland taxa, with Type A being the most common form, shared between five of the nine known species, and Types B-E each currently unique to single species. <xref ref-type="fig" rid="F6">Figure 6</xref> highlights differences between these different pedipalp morphologies, which are further diagnosed in the Key to species (see below).</p></tp:treatment-sec><tp:treatment-sec sec-type="Key to the species of Austrarchaea known from north-eastern Queensland (males required)"><title>Key to the species of <italic><tp:taxon-name>Austrarchaea</tp:taxon-name></italic> known from north-eastern Queensland (males required)</title><table-wrap content-type="key" position="anchor" orientation="portrait"><table><tbody><tr><td rowspan="1" colspan="1">1</td><td rowspan="1" colspan="1">Distal embolus enclosed within conductor (<xref ref-type="fig" rid="F12">Fig. 12D</xref>); pedipalp very small, width of bulb &lt;&lt; 0.30 mm (<xref ref-type="fig" rid="F12">Fig. 12D</xref>) (<bold>Type B</bold> pedipalp; <xref ref-type="fig" rid="F6">Fig. 6</xref>)</td><td rowspan="1" colspan="1"><italic><tp:taxon-name>Austrarchaea westi</tp:taxon-name></italic> sp. n.</td></tr><tr><td rowspan="1" colspan="1">–</td><td rowspan="1" colspan="1">Distal embolus fully exposed, projecting distally, not enclosed within conductor (<xref ref-type="fig" rid="F7">Figs 7E</xref>, <xref ref-type="fig" rid="F13">13D</xref>, <xref ref-type="fig" rid="F15">15E</xref>); pedipalp larger, width of bulb &gt; 0.30 mm</td><td rowspan="1" colspan="1">2</td></tr><tr><td rowspan="1" colspan="1">2</td><td rowspan="1" colspan="1">Conductor arched, directed prolaterally in ventral view (<xref ref-type="fig" rid="F14">Fig. 14E</xref>); tegular sclerite 3 (TS 3) very large, dagger-like, directed pro-ventrally across bulb (<xref ref-type="fig" rid="F14">Figs 14E-F</xref>); embolus with prominent, rounded, fin-shaped spur (<xref ref-type="fig" rid="F14">Fig. 14E</xref>) (<bold>Type D</bold> pedipalp; <xref ref-type="fig" rid="F6">Fig. 6</xref>)</td><td rowspan="1" colspan="1"><italic><tp:taxon-name>Austrarchaea hoskini</tp:taxon-name></italic> sp. n.</td></tr><tr><td rowspan="1" colspan="1">–</td><td rowspan="1" colspan="1">Conductor directed retrolaterally in ventral view (<xref ref-type="fig" rid="F7">Figs 7E</xref>, <xref ref-type="fig" rid="F8">8D</xref>, <xref ref-type="fig" rid="F10">10D</xref>); tegular sclerite 3 (TS 3) not dagger-like; embolic spur, if present, with pointed apex (<xref ref-type="fig" rid="F9">Figs 9E</xref>, <xref ref-type="fig" rid="F11">11F</xref>)</td><td rowspan="1" colspan="1">3</td></tr><tr><td rowspan="1" colspan="1">3</td><td rowspan="1" colspan="1">Distal bulb and proximal conductor strongly constricted laterally, forming uniquely apple-shaped pedipalpal profile in ventral view (<xref ref-type="fig" rid="F13">Figs 13C–D</xref>); tegular sclerite 3 (TS 3) large, flattened, with prominent, distally folded apex (<xref ref-type="fig" rid="F13">Figs 13D-E</xref>) (<bold>Type C</bold> pedipalp; <xref ref-type="fig" rid="F6">Fig. 6</xref>)</td><td rowspan="1" colspan="1"><italic><tp:taxon-name>Austrarchaea woodae</tp:taxon-name></italic> sp. n.</td></tr><tr><td rowspan="1" colspan="1">–</td><td rowspan="1" colspan="1">Distal bulb and proximal conductor not constricted laterally; tegular sclerite 3 (TS 3) not folded distally</td><td rowspan="1" colspan="1">4</td></tr><tr><td rowspan="1" colspan="1">4</td><td rowspan="1" colspan="1">Ventro-distal rim of tegulum distally extended to form rectangular opercular plate, covering tegular sclerite 2a (TS 2a) for most of its length (<xref ref-type="fig" rid="F15">Fig. 15E</xref>); <!--PageBreak-->tegular sclerite 3 (TS 3) very large, flattened, extending along entire retrolateral edge of conductor (<xref ref-type="fig" rid="F15">Fig. 15F</xref>) (<bold>Type E</bold> pedipalp; <xref ref-type="fig" rid="F6">Fig. 6</xref>)</td><td rowspan="1" colspan="1"><italic><tp:taxon-name>Austrarchaea griswoldi</tp:taxon-name></italic> sp. n.</td></tr><tr><td rowspan="1" colspan="1">–</td><td rowspan="1" colspan="1">Ventro-distal rim of tegulum not forming rectangular opercular plate; tegular sclerite 3 (TS 3) shorter, spur-like (<xref ref-type="fig" rid="F7">Figs 7E</xref>, <xref ref-type="fig" rid="F8">8D</xref>, <xref ref-type="fig" rid="F9">9D</xref>, <xref ref-type="fig" rid="F10">10D</xref>, <xref ref-type="fig" rid="F11">11E</xref>); conductor arched, directed retrolaterally in ventral view, not abutting TS 3 (<xref ref-type="fig" rid="F7">Figs 7E</xref>, <xref ref-type="fig" rid="F9">9D</xref>, <xref ref-type="fig" rid="F10">10D</xref>, <xref ref-type="fig" rid="F11">11E</xref>) (<bold>Type A</bold> pedipalp; <xref ref-type="fig" rid="F6">Fig. 6</xref>)</td><td rowspan="1" colspan="1">5</td></tr><tr><td rowspan="1" colspan="1">5</td><td rowspan="1" colspan="1">Embolus with triangular embolic spur (<xref ref-type="fig" rid="F8">Figs 8D</xref>, <xref ref-type="fig" rid="F9">9E</xref>, <xref ref-type="fig" rid="F10">10D</xref>, <xref ref-type="fig" rid="F11">11F</xref>); embolus projecting beyond distal rim of conductor by &gt; 1/3 length of exposed embolic portion (<xref ref-type="fig" rid="F9">Figs 9D</xref>, <xref ref-type="fig" rid="F10">10D</xref>, <xref ref-type="fig" rid="F11">11E</xref>)</td><td rowspan="1" colspan="1">6</td></tr><tr><td rowspan="1" colspan="1">–</td><td rowspan="1" colspan="1">Embolus without embolic spur (<xref ref-type="fig" rid="F7">Fig. 7E</xref>); embolus projecting beyond distal rim of conductor by ~1/3 length of exposed embolic portion (<xref ref-type="fig" rid="F7">Figs 7D-E</xref>)</td><td rowspan="1" colspan="1"><italic><tp:taxon-name>Austrarchaea daviesae</tp:taxon-name></italic> Forster &amp; Platnick, 1984</td></tr><tr><td rowspan="1" colspan="1">6</td><td rowspan="1" colspan="1">Embolic spur distally positioned, situated close to pro-distal margin of conductor (slightly proximal to distal-most curve of embolus tip) (<xref ref-type="fig" rid="F9">Figs 9D</xref>, <xref ref-type="fig" rid="F11">11E</xref>); tegular sclerite 1 (TS 1) relatively large, triangular, visible in ventral view posterior to TS 2-3 (<xref ref-type="fig" rid="F8">Figs 8D</xref>, <xref ref-type="fig" rid="F9">9D</xref>, <xref ref-type="fig" rid="F11">11E</xref>)</td><td rowspan="1" colspan="1">7</td></tr><tr><td rowspan="1" colspan="1">–</td><td rowspan="1" colspan="1">Embolic spur more proximally positioned, situated near base of exposed embolic portion (<xref ref-type="fig" rid="F10">Fig. 10D</xref>); tegular sclerite 1 (TS 1) small, obscured by TS 2-3, not visible in ventral view (<xref ref-type="fig" rid="F10">Fig. 10D</xref>)</td><td rowspan="1" colspan="1"><italic><tp:taxon-name>Austrarchaea thompsoni</tp:taxon-name></italic> sp. n.</td></tr><tr><td rowspan="1" colspan="1">7</td><td rowspan="1" colspan="1">Tegular sclerite 3 (TS 3) with sharply pointed, claw-like apex (<xref ref-type="fig" rid="F9">Figs 9D–E</xref>, <xref ref-type="fig" rid="F11">11E-F</xref>)</td><td rowspan="1" colspan="1">8</td></tr><tr><td rowspan="1" colspan="1">–</td><td rowspan="1" colspan="1">Tegular sclerite 3 (TS 3) with more bluntly pointed, triangular apex (<xref ref-type="fig" rid="F8">Figs 8C–D</xref>)</td><td rowspan="1" colspan="1"><italic><tp:taxon-name>Austrarchaea wallacei</tp:taxon-name></italic> sp. n.</td></tr><tr><td rowspan="1" colspan="1">8.</td><td rowspan="1" colspan="1">Tegular sclerite 1 (TS 1) broadly triangular in ventral view (<xref ref-type="fig" rid="F9">Fig. 9D</xref>); tegular sclerite 3 (TS 3) with single, sharply pointed process distally (<xref ref-type="fig" rid="F9">Fig. 9D</xref>)</td><td rowspan="1" colspan="1"><italic><tp:taxon-name>Austrarchaea karenae</tp:taxon-name></italic> sp. n.</td></tr><tr><td rowspan="1" colspan="1">–</td><td rowspan="1" colspan="1">Tegular sclerite 1 (TS 1) with more tapered, tooth-like triangular apex in ventral view (<xref ref-type="fig" rid="F11">Fig. 11E</xref>); tegular sclerite 3 (TS 3) with second short, pointed process distally (<xref ref-type="fig" rid="F11">Fig. 11E</xref>)</td><td rowspan="1" colspan="1"><italic><tp:taxon-name>Austrarchaea tealei</tp:taxon-name></italic> sp. n.</td></tr></tbody></table></table-wrap></tp:treatment-sec><tp:treatment-sec><!--Section generated to contain objects referenced in tp:taxon-treatment.--><fig id="F7" position="float" orientation="portrait"><label>Figure 7.</label><caption><p><italic><tp:taxon-name>Austrarchaea daviesae</tp:taxon-name></italic> Forster &amp; Platnick, 1984. <bold>A–B</bold>, Cephalothorax and abdomen, lateral view: <bold>A</bold>, female (WAM T125183) from Malaan National Park, Atherton Tableland, NE. Queensland; <bold>B</bold>, holotype male (QMB S1091) from Majors Mountain, Atherton Tableland, NE. Queensland. <bold>C</bold>, Holotype male chelicerae, lateral view, showing accessory setae. <bold>D–F</bold>, Male (WAM T125183; from Malaan National Park, Atherton Tableland, NE. Queensland) pedipalp: <bold>D–E</bold>, bulb, ventral view; <bold>F</bold>, detail of distal tegular sclerites, retrolateral view. <bold>G</bold>, Female (WAM T125183) internal genitalia, postero-ventral view (genital plate removed). C = conductor; E = embolus; T = tegulum; (TS)2-3 = tegular sclerites 2-3. Scale bars: A-B = 1.0 mm; E = 0.2 mm.</p></caption><graphic xmlns:xlink="http://www.w3.org/1999/xlink" xlink:href="ZooKeys-218-001-g007.jpg" position="float" orientation="portrait" xlink:type="simple"/></fig><fig id="F4" position="float" orientation="portrait"><label>Figure 4.</label><caption><p>Morphological differences between the three lineages of <italic><tp:taxon-name>Austrarchaea</tp:taxon-name></italic> (see Fig. 3). Note the variation in the shape of the male pedipalp and the marked differences in the shape and orientation of the conductor (C), embolus (E) and the distal tegular sclerites. Note also the number of abdominal hump-like tubercles (1-6): four in the <italic><tp:taxon-name>Austrarchaea daviesae</tp:taxon-name></italic> species-group; five in <italic><tp:taxon-name>Austrarchaea monteithi</tp:taxon-name></italic>; and six in the <italic><tp:taxon-name>Austrarchaea nodosa</tp:taxon-name></italic> species-group.</p></caption><graphic xmlns:xlink="http://www.w3.org/1999/xlink" xlink:href="ZooKeys-218-001-g004.jpg" position="float" orientation="portrait" xlink:type="simple"/></fig><fig id="F3" position="float" orientation="portrait"><label>Figure 3.</label><caption><p>Distribution and phylogeny of <italic><tp:taxon-name>Austrarchaea</tp:taxon-name></italic> species from <xref ref-type="bibr" rid="B26">Rix and Harvey (2011</xref>, <xref ref-type="bibr" rid="B27">2012b</xref>), showing the interrelationships of the three lineages from north-eastern Queensland (<italic><tp:taxon-name>Austrarchaea daviesae</tp:taxon-name></italic> species-group), mid-eastern Australia (<italic><tp:taxon-name>Austrarchaea nodosa</tp:taxon-name></italic> species-group) and the Gibraltar Range (<italic><tp:taxon-name>Austrarchaea monteithi</tp:taxon-name></italic> lineage), respectively. See Figure 4 for a comparison of morphological differences between these three clades.</p></caption><graphic xmlns:xlink="http://www.w3.org/1999/xlink" xlink:href="ZooKeys-218-001-g003.jpg" position="float" orientation="portrait" xlink:type="simple"/></fig><fig id="F1" position="float" orientation="portrait"><label>Figure 1.</label><caption><p>Habitus and habitat images of species <tp:taxon-name>Archaeidae</tp:taxon-name> from north-eastern Queensland. <bold>A–D</bold>, Habitus images of live paratype specimens of <italic><tp:taxon-name>Austrarchaea griswoldi</tp:taxon-name></italic> sp. n. from Eungella National Park: <bold>A</bold> newly-moulted female with recently cast cuticle; <bold>B–C</bold>, female, lateral view; <bold>D</bold>, female carrying egg-sac. <bold>E–F</bold>, Habitat images: <bold>E</bold>, tropical rainforest at Broken River, Eungella National Park – type locality of <italic><tp:taxon-name>Austrarchaea griswoldi</tp:taxon-name></italic> sp. n.; <bold>F</bold>, dense tropical rainforest at Malaan National Park, Atherton Tableland – locality of <italic><tp:taxon-name>Austrarchaea daviesae</tp:taxon-name></italic> Forster &amp; Platnick.</p></caption><graphic xmlns:xlink="http://www.w3.org/1999/xlink" xlink:href="ZooKeys-218-001-g001.jpg" position="float" orientation="portrait" xlink:type="simple"/></fig><fig id="F16" position="float" orientation="portrait"><label>Figure 16.</label><caption><p>Distribution of <italic><tp:taxon-name>Austrarchaea daviesae</tp:taxon-name></italic> Forster &amp; Platnick, 1984: <bold>A</bold>, topographic map showing the known distribution of <tp:taxon-name>Archaeidae</tp:taxon-name> in the north-eastern Queensland Wet Tropics bioregion, with collection localities for <italic><tp:taxon-name>Austrarchaea daviesae</tp:taxon-name></italic> highlighted in yellow; <bold>B–C</bold>, topographic and satellite maps showing detail of inset (A). Labelled boundaries in (B) denote upland subregional zones of faunal endemism identified by Winter et al. (1984), Williams et al. (1996) and other authors for the central Wet Tropics (modified from Edward 2011). Small squares in (B–C) denote unidentified juvenile specimens; small circles denote unidentified female specimens; large circles denote described species of <italic><tp:taxon-name>Austrarchaea</tp:taxon-name></italic>. AU = Atherton Uplands; BK = Bellenden Ker/Bartle Frere; HI = Hinchinbrook Island; KU = Kirrama Uplands; LE = Lee Uplands; LU = Lamb Uplands; MT = Malbon-Thompson Uplands.</p></caption><graphic xmlns:xlink="http://www.w3.org/1999/xlink" xlink:href="ZooKeys-218-001-g016.jpg" position="float" orientation="portrait" xlink:type="simple"/></fig><fig id="F17" position="float" orientation="portrait"><label>Figure 17.</label><caption><p>Distribution of <italic><tp:taxon-name>Austrarchaea wallacei</tp:taxon-name></italic> sp. n.: <bold>A</bold>, topographic map showing the known distribution of <tp:taxon-name>Archaeidae</tp:taxon-name> in the north-eastern Queensland Wet Tropics bioregion, with collection localities for <italic><tp:taxon-name>Austrarchaea wallacei</tp:taxon-name></italic> highlighted in yellow; <bold>B–C</bold>, topographic and satellite maps showing detail of inset (A). Labelled boundaries in (B) denote upland subregional zones of faunal endemism identified by Winter et al. (1984), Williams et al. (1996) and other authors for the northern Wet Tropics (modified from Edward 2011). Small squares in (B–C) denote unidentified juvenile specimens; small circles denote unidentified female specimens; large circles denote described species of <italic><tp:taxon-name>Austrarchaea</tp:taxon-name></italic>. BM = Black Mountain Corridor; CU = Carbine Uplands; FU = Mt Finnigan Uplands; TU = Thornton Uplands; WU = Windsor Uplands.</p></caption><graphic xmlns:xlink="http://www.w3.org/1999/xlink" xlink:href="ZooKeys-218-001-g017.jpg" position="float" orientation="portrait" xlink:type="simple"/></fig><fig id="F18" position="float" orientation="portrait"><label>Figure 18.</label><caption><p>Distribution of <italic><tp:taxon-name>Austrarchaea karenae</tp:taxon-name></italic> sp. n.: <bold>A</bold>, topographic map showing the known distribution of <tp:taxon-name>Archaeidae</tp:taxon-name> in the north-eastern Queensland Wet Tropics bioregion, with collection localities for <italic><tp:taxon-name>Austrarchaea karenae</tp:taxon-name></italic> highlighted in yellow; <bold>B–C</bold>, topographic and satellite maps showing detail of inset (A). Labelled boundaries in (B) denote upland subregional zones of faunal endemism identified by Winter et al. (1984), Williams et al. (1996) and other authors for the northern Wet Tropics (modified from Edward 2011). Small squares in (B–C) denote unidentified juvenile specimens; small circles denote unidentified female specimens; large circles denote described species of <italic><tp:taxon-name>Austrarchaea</tp:taxon-name></italic>. BM = Black Mountain Corridor; CU = Carbine Uplands; FU = Mt Finnigan Uplands; TU = Thornton Uplands; WU = Windsor Uplands.</p></caption><graphic xmlns:xlink="http://www.w3.org/1999/xlink" xlink:href="ZooKeys-218-001-g018.jpg" position="float" orientation="portrait" xlink:type="simple"/></fig><fig id="F19" position="float" orientation="portrait"><label>Figure 19.</label><caption><p>Distribution of <italic><tp:taxon-name>Austrarchaea thompsoni</tp:taxon-name></italic> sp. n.: <bold>A</bold>, topographic map showing the known distrib ution of <tp:taxon-name>Archaeidae</tp:taxon-name> in the north-eastern Queensland Wet Tropics bioregion, with collection localities for <italic><tp:taxon-name>Austrarchaea thompsoni</tp:taxon-name></italic> highlighted in yellow; <bold>B–C</bold>, topographic and satellite maps showing detail of inset (A). Labelled boundaries in (B) denote upland subregional zones of faunal endemism identified by Winter et al. (1984), Williams et al. (1996) and other authors for the northern Wet Tropics (modified from Edward 2011). Small squares in (B–C) denote unidentified juvenile specimens; small circles denote unidentified female specimens; large circles denote described species of <italic><tp:taxon-name>Austrarchaea</tp:taxon-name></italic>. BM = Black Mountain Corridor; CU = Carbine Uplands; FU = Mt Finnigan Uplands; TU = Thornton Uplands; WU = Windsor Uplands.</p></caption><graphic xmlns:xlink="http://www.w3.org/1999/xlink" xlink:href="ZooKeys-218-001-g019.jpg" position="float" orientation="portrait" xlink:type="simple"/></fig><fig id="F20" position="float" orientation="portrait"><label>Figure 20.</label><caption><p>Distribution of <italic><tp:taxon-name>Austrarchaea tealei</tp:taxon-name></italic> sp. n.: <bold>A</bold>, topographic map showing the known distribution of <tp:taxon-name>Archaeidae</tp:taxon-name> in the north-eastern Queensland Wet Tropics bioregion, with collection localities for <italic><tp:taxon-name>Austrarchaea tealei</tp:taxon-name></italic> highlighted in yellow; <bold>B-C</bold>, topographic and satellite maps showing detail of inset (A). Labelled boundaries in (B) denote upland subregional zones of faunal endemism identified by Winter et al. (1984), Williams et al. (1996) and other authors for the northern Wet Tropics (modified from Edward 2011). Small squares in (B–C) denote unidentified juvenile specimens; small circles denote unidentified female specimens; large circles denote described species of <italic><tp:taxon-name>Austrarchaea</tp:taxon-name></italic>. BM = Black Mountain Corridor; CU = Carbine Uplands; FU = Mt Finnigan Uplands; TU = Thornton Uplands; WU = Windsor Uplands.</p></caption><graphic xmlns:xlink="http://www.w3.org/1999/xlink" xlink:href="ZooKeys-218-001-g020.jpg" position="float" orientation="portrait" xlink:type="simple"/></fig><fig id="F21" position="float" orientation="portrait"><label>Figure 21.</label><caption><p>Distribution of <italic><tp:taxon-name>Austrarchaea westi</tp:taxon-name></italic> sp. n.: <bold>A</bold>, topographic map showing the known distribution of <tp:taxon-name>Archaeidae</tp:taxon-name> in the north-eastern Queensland Wet Tropics bioregion, with collection localities for <italic><tp:taxon-name>Austrarchaea westi</tp:taxon-name></italic> highlighted in yellow; <bold>B-C</bold>, topographic and satellite maps showing detail of inset (A). Labelled boundaries in (B) denote upland subregional zones of faunal endemism identified by Winter et al. (1984), Williams et al. (1996) and other authors for the central Wet Tropics (modified from Edward 2011). Small squares in (B–C) denote unidentified juvenile specimens; small circles denote unidentified female specimens; large circles denote described species of <italic><tp:taxon-name>Austrarchaea</tp:taxon-name></italic>. AU = Atherton Uplands; BK = Bellenden Ker/Bartle Frere; HI = Hinchinbrook Island; KU = Kirrama Uplands; LE = Lee Uplands; LU = Lamb Uplands; MT = Malbon-Thompson Uplands.</p></caption><graphic xmlns:xlink="http://www.w3.org/1999/xlink" xlink:href="ZooKeys-218-001-g021.jpg" position="float" orientation="portrait" xlink:type="simple"/></fig><fig id="F22" position="float" orientation="portrait"><label>Figure 22.</label><caption><p>Distribution of <italic><tp:taxon-name>Austrarchaea woodae</tp:taxon-name></italic> sp. n.: <bold>A</bold>, topographic map showing the known distribution of <tp:taxon-name>Archaeidae</tp:taxon-name> in the north-eastern Queensland Wet Tropics bioregion, with collection localities for <italic><tp:taxon-name>Austrarchaea woodae</tp:taxon-name></italic> highlighted in yellow; <bold>B–C</bold>, topographic and satellite maps showing detail of inset (A). Labelled boundaries in (B) denote upland subregional zones of faunal endemism identified by Winter et al. (1984), Williams et al. (1996) and other authors for the central Wet Tropics (modified from Edward 2011). Small squares in (B–C) denote unidentified juvenile specimens; small circles denote unidentified female specimens; large circles denote described species of <italic><tp:taxon-name>Austrarchaea</tp:taxon-name></italic>. AU = Atherton Uplands; BK = Bellenden Ker/Bartle Frere; HI = Hinchinbrook Island; KU = Kirrama Uplands; LE = Lee Uplands; LU = Lamb Uplands; MT = Malbon-Thompson Uplands.</p></caption><graphic xmlns:xlink="http://www.w3.org/1999/xlink" xlink:href="ZooKeys-218-001-g022.jpg" position="float" orientation="portrait" xlink:type="simple"/></fig><fig id="F23" position="float" orientation="portrait"><label>Figure 23.</label><caption><p>Distribution of <italic><tp:taxon-name>Austrarchaea hoskini</tp:taxon-name></italic> sp. n.: <bold>A</bold>, topographic map showing the known distribution of <tp:taxon-name>Archaeidae</tp:taxon-name> in the north-eastern Queensland Wet Tropics bioregion, with collection localities for <italic><tp:taxon-name>Austrarchaea hoskini</tp:taxon-name></italic> highlighted in yellow; <bold>B–C</bold>, topographic and satellite maps showing detail of inset (A). Labelled boundaries in (B) denote upland subregional zones of faunal endemism identified by Winter et al. (1984), Williams et al. (1996) and other authors for the southern Wet Tropics (modified from Edward 2011). EU = Elliot Uplands; HU = Halifax Uplands.</p></caption><graphic xmlns:xlink="http://www.w3.org/1999/xlink" xlink:href="ZooKeys-218-001-g023.jpg" position="float" orientation="portrait" xlink:type="simple"/></fig><fig id="F25" position="float" orientation="portrait"><caption><p><bold>Figure 25.</bold> Summary distribution of the <italic><tp:taxon-name>Austrarchaea daviesae</tp:taxon-name></italic> species-group in tropical north-eastern Queensland, showing collections records for described species (labelled, with black circles) and unidentified juveniles or females (yellow circles) (see <xref ref-type="table" rid="T1">Table 1</xref>). Note the high proportion of unidentified specimens, especially within the Wet Tropics bioregion between Cooktown and Ingham.</p></caption><graphic xmlns:xlink="http://www.w3.org/1999/xlink" xlink:href="ZooKeys-218-001-g025.jpg" position="float" orientation="portrait" xlink:type="simple"/></fig><table-wrap id="T1" position="float" orientation="portrait"><label>Table 1.</label><caption><p>List of upland subregional zones of faunal endemism identified for the Wet Tropics bioregion (by <xref ref-type="bibr" rid="B36">Winter et al. 1984</xref>, <xref ref-type="bibr" rid="B35">Williams et al. 1996</xref> and other authors) (see Discussion; Figs 16B-23B), noting current collection records of <tp:taxon-name>Archaeidae</tp:taxon-name>, including the presence of any described species. Subregional zones are listed from the northern-most Mt Finnigan Uplands (Fig. 16B) to the southern-most Elliot Uplands (Fig. 23B). Note the addition of Hinchinbrook Island (as per <xref ref-type="bibr" rid="B8">Edward 2011</xref>), and the current absence of archaeid collections from four of the southern subregions. F = female specimen/s; J = juvenile specimen/s; M = male specimen/s; N.R. = no recorded specimens.</p></caption><table><tbody><tr><th rowspan="1" colspan="1"><bold>Wet Tropics Upland Subregion</bold></th><th rowspan="1" colspan="1"><bold>Archaeidae</bold></th><th rowspan="1" colspan="1"><bold>Described species</bold></th></tr><tr><td rowspan="1" colspan="1">Mt Finnigan Uplands (FU)</td><td rowspan="1" colspan="1">Yes<sup>M,F,J</sup></td><td rowspan="1" colspan="1"><italic><tp:taxon-name>Austrarchaea wallacei</tp:taxon-name></italic></td></tr><tr><td rowspan="1" colspan="1">Thornton Uplands (TU)</td><td rowspan="1" colspan="1">Yes<sup>F,J</sup></td><td rowspan="1" colspan="1"/></tr><tr><td rowspan="1" colspan="1">Windsor Uplands (WU)</td><td rowspan="1" colspan="1">Yes<sup>M</sup></td><td rowspan="1" colspan="1"><italic><tp:taxon-name>Austrarchaea karenae</tp:taxon-name></italic></td></tr><tr><td rowspan="1" colspan="1">Carbine Uplands (CU)</td><td rowspan="1" colspan="1">Yes<sup>M,F,J</sup></td><td rowspan="1" colspan="1"><italic><tp:taxon-name>Austrarchaea tealei</tp:taxon-name></italic>, <italic><tp:taxon-name>Austrarchaea thompsoni</tp:taxon-name></italic></td></tr><tr><td rowspan="1" colspan="1">Black Mountain Corridor (BM)</td><td rowspan="1" colspan="1">Yes<sup>J</sup></td><td rowspan="1" colspan="1"/></tr><tr><td rowspan="1" colspan="1">Lamb Uplands (LU)</td><td rowspan="1" colspan="1">Yes<sup>M,J</sup></td><td rowspan="1" colspan="1"><italic><tp:taxon-name>Austrarchaea westi</tp:taxon-name></italic></td></tr><tr><td rowspan="1" colspan="1">Malbon-Thompson Uplands (MT)</td><td rowspan="1" colspan="1">Yes<sup>F,J</sup></td><td rowspan="1" colspan="1"/></tr><tr><td rowspan="1" colspan="1">Bellenden Ker/Bartle Frere (BK)</td><td rowspan="1" colspan="1">Yes<sup>M,F,J</sup></td><td rowspan="1" colspan="1"><italic><tp:taxon-name>Austrarchaea daviesae</tp:taxon-name></italic>, <italic><tp:taxon-name>Austrarchaea woodae</tp:taxon-name></italic></td></tr><tr><td rowspan="1" colspan="1">Atherton Uplands (AU)</td><td rowspan="1" colspan="1">Yes<sup>M,F,J</sup></td><td rowspan="1" colspan="1"><italic><tp:taxon-name>Austrarchaea daviesae</tp:taxon-name></italic></td></tr><tr><td rowspan="1" colspan="1">Kirrama Uplands (KU)</td><td rowspan="1" colspan="1">Yes<sup>J</sup></td><td rowspan="1" colspan="1"/></tr><tr><td rowspan="1" colspan="1">Hinchinbrook Island (HI)</td><td rowspan="1" colspan="1">N.R.</td><td rowspan="1" colspan="1"/></tr><tr><td rowspan="1" colspan="1">Lee Uplands (LE)</td><td rowspan="1" colspan="1">N.R.</td><td rowspan="1" colspan="1"/></tr><tr><td rowspan="1" colspan="1">Spec Uplands (SU)</td><td rowspan="1" colspan="1">N.R.</td><td rowspan="1" colspan="1"/></tr><tr><td rowspan="1" colspan="1">Halifax Uplands (HU)</td><td rowspan="1" colspan="1">N.R.</td><td rowspan="1" colspan="1"/></tr><tr><td rowspan="1" colspan="1">Elliot Uplands (EU)</td><td rowspan="1" colspan="1">Yes<sup>M,F,J</sup></td><td rowspan="1" colspan="1"><italic><tp:taxon-name>Austrarchaea hoskini</tp:taxon-name></italic></td></tr></tbody></table></table-wrap><fig id="F24" position="float" orientation="portrait"><label>Figure 24.</label><caption><p>Distribution of <italic><tp:taxon-name>Austrarchaea griswoldi</tp:taxon-name></italic> sp. n.: <bold>A</bold>, topographic map showing the known distribution of <tp:taxon-name>Archaeidae</tp:taxon-name> in the north-eastern Queensland Mackay and Whitsundays Hinterland, with collection localities for <italic><tp:taxon-name>Austrarchaea griswoldi</tp:taxon-name></italic> highlighted in yellow; <bold>B–C</bold>, topographic and satellite maps showing detail of inset (A). Small circles in (B–C) denote unidentified female specimens; large circles denote described species of <italic><tp:taxon-name>Austrarchaea</tp:taxon-name></italic>.</p></caption><graphic xmlns:xlink="http://www.w3.org/1999/xlink" xlink:href="ZooKeys-218-001-g024.jpg" position="float" orientation="portrait" xlink:type="simple"/></fig><fig id="F2" position="float" orientation="portrait"><label>Figure 2.</label><caption><p>Map showing the known distribution of <tp:taxon-name>Archaeidae</tp:taxon-name> in Australia (circles for the genus <italic><tp:taxon-name>Austrarchaea</tp:taxon-name></italic>; squares for <italic><tp:taxon-name>Zephyrarchaea</tp:taxon-name></italic>), with locality records for north-eastern Queensland species of <italic><tp:taxon-name>Austrarchaea</tp:taxon-name></italic> in the <italic><tp:taxon-name>Austrarchaea daviesae</tp:taxon-name></italic> species-group highlighted in black. Note the three major biogeographic and phylogenetic disjunctions in the distribution of Australian <tp:taxon-name>Archaeidae</tp:taxon-name> (see <xref ref-type="bibr" rid="B28">Rix and Harvey 2012b</xref>), especially the St Lawrence Gap, separating mid-eastern Australian taxa in the <italic><tp:taxon-name>Austrarchaea nodosa</tp:taxon-name></italic> species-group (see Figs 3–4).</p></caption><graphic xmlns:xlink="http://www.w3.org/1999/xlink" xlink:href="ZooKeys-218-001-g002.jpg" position="float" orientation="portrait" xlink:type="simple"/></fig><fig id="F6" position="float" orientation="portrait"><label>Figure 6.</label><caption><p>Morphological differences between the five pedipalp types (Types A-E) identified for species of <italic><tp:taxon-name>Austrarchaea</tp:taxon-name></italic> from north-eastern Queensland, with left bulbs illustrated in ventral view at scale-identical sizes. Type A pedipalps are shared among at least five species from the Wet Tropics bioregion; Types B-E are autapomorphic for single species. Note especially the variation in the size and shape of the bulb, and the shape and orientation of the conductor. C = conductor; E = embolus; ESp = embolic spur; (TS)1-3 = tegular sclerites 1-3. Scale bar = 0.2 mm.</p></caption><graphic xmlns:xlink="http://www.w3.org/1999/xlink" xlink:href="ZooKeys-218-001-g006.jpg" position="float" orientation="portrait" xlink:type="simple"/></fig><fig id="F8" position="float" orientation="portrait"><label>Figure 8.</label><caption><p><italic><tp:taxon-name>Austrarchaea wallacei</tp:taxon-name></italic> sp. n. <bold>A–D</bold>, Holotype male (QMB S25964) from Mount Misery, Monkhouse Timber Reserve, NE. Queensland: <bold>A</bold>, cephalothorax and abdomen, lateral view; <bold>B</bold>, chelicerae, lateral view, showing accessory setae; <bold>C–D</bold>, right pedipalpal bulb (expanded; flipped horizontal for inter-specific comparison), retrolateral view. bH = basal haematodocha; C = conductor; E = embolus; ESp = embolic spur; H = haematodocha; T = tegulum; (TS)1-3 = tegular sclerites 1-3. Scale bars: A = 1.0 mm; D = 0.2 mm.</p></caption><graphic xmlns:xlink="http://www.w3.org/1999/xlink" xlink:href="ZooKeys-218-001-g008.jpg" position="float" orientation="portrait" xlink:type="simple"/></fig><fig id="F9" position="float" orientation="portrait"><label>Figure 9.</label><caption><p><italic><tp:taxon-name>Austrarchaea karenae</tp:taxon-name></italic> sp. n. <bold>A–E</bold>, Holotype male (QMB S43060) from Windsor Tableland, Windsor Tableland National Park, NE. Queensland: <bold>A</bold>, cephalothorax and abdomen, lateral view; <bold>B</bold>, chelicerae, lateral view, showing accessory setae; <bold>C–D</bold>, pedipalpal bulb, ventral view; <bold>E</bold>, detail of distal tegular sclerites, retrolateral view. C = conductor; E = embolus; ESp = embolic spur; T = tegulum; (TS)1-3 = tegular sclerites 1-3. Scale bars: A = 1.0 mm; D = 0.2 mm.</p></caption><graphic xmlns:xlink="http://www.w3.org/1999/xlink" xlink:href="ZooKeys-218-001-g009.jpg" position="float" orientation="portrait" xlink:type="simple"/></fig><fig id="F10" position="float" orientation="portrait"><label>Figure 10.</label><caption><p><italic><tp:taxon-name>Austrarchaea thompsoni</tp:taxon-name></italic> sp. n. <bold>A–E</bold>, Holotype male (QMB S30840) from Devils Thumb, Daintree National Park, NE. Queensland: <bold>A</bold>, cephalothorax and abdomen, lateral view; <bold>B</bold>, chelicerae, lateral view, showing accessory setae; <bold>C–D</bold>, pedipalpal bulb, ventral view; <bold>E</bold>, detail of distal tegular sclerites, retrolateral view. C = conductor; E = embolus; ESp = embolic spur; T = tegulum; (TS)2-3 = tegular sclerites 2-3. Scale bars: A = 1.0 mm; D = 0.2 mm.</p></caption><graphic xmlns:xlink="http://www.w3.org/1999/xlink" xlink:href="ZooKeys-218-001-g010.jpg" position="float" orientation="portrait" xlink:type="simple"/></fig><fig id="F11" position="float" orientation="portrait"><label>Figure 11.</label><caption><p><italic><tp:taxon-name>Austrarchaea tealei</tp:taxon-name></italic> sp. n. <bold>A–B</bold>, Cephalothorax and abdomen, lateral view: <bold>A</bold>, female (ANIC) from Mossman Gorge, Daintree National Park, NE. Queensland; <bold>B</bold>, holotype male (QMB S92210) from Mossman Gorge, Daintree National Park, NE. Queensland. <bold>C</bold>, Holotype male chelicerae, lateral view, showing accessory setae. <bold>D–F</bold>, Holotype male pedipalp: <bold>D–E</bold>, bulb, ventral view; <bold>F</bold>, detail of distal tegular sclerites, retrolateral view. <bold>G</bold>, Female (ANIC) internal genitalia, postero-ventral view (genital plate removed). C = conductor; E = embolus; ESp = embolic spur; T = tegulum; (TS)1-3 = tegular sclerites 1-3. Scale bars: A-B = 1.0 mm; E = 0.2 mm.</p></caption><graphic xmlns:xlink="http://www.w3.org/1999/xlink" xlink:href="ZooKeys-218-001-g011.jpg" position="float" orientation="portrait" xlink:type="simple"/></fig><fig id="F12" position="float" orientation="portrait"><label>Figure 12.</label><caption><p><italic><tp:taxon-name>Austrarchaea westi</tp:taxon-name></italic> sp. n. <bold>A–E</bold>, Holotype male (QMB S59537) from Mount Williams, Dinden National Park, NE. Queensland: <bold>A</bold>, cephalothorax and abdomen, lateral view; <bold>B</bold>, chelicerae, lateral view, showing lack of defined accessory setae; <bold>C–D</bold>, pedipalpal bulb, ventral view; <bold>E</bold>, detail of distal tegular sclerites, retrolateral view. C = conductor; E = embolus; T = tegulum; (TS)2-3 = tegular sclerites 2-3. Scale bars: A = 1.0 mm; D = 0.2 mm.</p></caption><graphic xmlns:xlink="http://www.w3.org/1999/xlink" xlink:href="ZooKeys-218-001-g012.jpg" position="float" orientation="portrait" xlink:type="simple"/></fig><fig id="F13" position="float" orientation="portrait"><label>Figure 13.</label><caption><p><italic><tp:taxon-name>Austrarchaea woodae</tp:taxon-name></italic> sp. n. <bold>A–E</bold>, Holotype male (QMB S72988) from Boulder Caves, Mount Bartle Frere, Wooroonooran National Park, NE. Queensland: <bold>A</bold>, cephalothorax and abdomen, lateral view; <bold>B</bold>, chelicerae, lateral view, showing accessory setae; <bold>C–D</bold>, pedipalpal bulb, ventral view; <bold>E</bold>, detail of distal tegular sclerites, retrolateral view. C = conductor; E = embolus; T = tegulum; (TS)2-3 = tegular sclerites 2-3. Scale bars: A = 1.0 mm; D = 0.2 mm.</p></caption><graphic xmlns:xlink="http://www.w3.org/1999/xlink" xlink:href="ZooKeys-218-001-g013.jpg" position="float" orientation="portrait" xlink:type="simple"/></fig><fig id="F14" position="float" orientation="portrait"><label>Figure 14.</label><caption><p><italic><tp:taxon-name>Austrarchaea hoskini</tp:taxon-name></italic> sp. n. <bold>A–B</bold>, Cephalothorax and abdomen, lateral view: <bold>A</bold>, allotype female (QMB S17937) from Mount Elliot, Bowling Green Bay National Park, NE. Queensland; <bold>B</bold>, holotype male (QMB S30811) from Mount Elliot, Bowling Green Bay National Park, NE. Queensland. <bold>C</bold>, Holotype male chelicerae, lateral view, showing accessory setae. <bold>D–F</bold>, Holotype male pedipalp: <bold>D–E</bold>, bulb, ventral view; <bold>F</bold>, detail of distal tegular sclerites, retrolateral view. <bold>G</bold>, Allotype female internal genitalia, postero-ventral view (as seen through posterior rim of genital plate). C = conductor; E = embolus; ESp = embolic spur; GP = genital plate; T = tegulum; (TS)2-3 = tegular sclerites 2-3. Scale bars: A-B = 1.0 mm; E = 0.2 mm.</p></caption><graphic xmlns:xlink="http://www.w3.org/1999/xlink" xlink:href="ZooKeys-218-001-g014.jpg" position="float" orientation="portrait" xlink:type="simple"/></fig><fig id="F15" position="float" orientation="portrait"><label>Figure 15.</label><caption><p><italic><tp:taxon-name>Austrarchaea griswoldi</tp:taxon-name></italic> sp. n. <bold>A–B</bold>, Cephalothorax and abdomen, lateral view: <bold>A</bold>, allotype female (QMB S92213) from Broken River, Eungella National Park, NE. Queensland; <bold>B</bold>, holotype male (QMB S92212) from Broken River, Eungella National Park, NE. Queensland. <bold>C</bold>, Holotype male chelicerae, lateral view, showing accessory setae. <bold>D–F</bold>, Holotype male pedipalp: <bold>D–E</bold>, bulb, ventral view; <bold>F</bold>, detail of distal tegular sclerites, retrolateral view. <bold>G</bold>, Allotype female internal genitalia, postero-ventral view (genital plate removed). C = conductor; E = embolus; Es = embolic sclerite; T = tegulum; (TS)1-3 = tegular sclerites 1-3. Scale bars: A-B = 1.0 mm; E = 0.2 mm.</p></caption><graphic xmlns:xlink="http://www.w3.org/1999/xlink" xlink:href="ZooKeys-218-001-g015.jpg" position="float" orientation="portrait" xlink:type="simple"/></fig></tp:treatment-sec><ref-list><ref id="B26"><mixed-citation xmlns:xlink="http://www.w3.org/1999/xlink" xlink:type="simple"><person-group><name name-style="western"><surname>Rix</surname><given-names>MG</given-names></name><name name-style="western"><surname>Harvey</surname><given-names>MS</given-names></name></person-group> (<year>2011</year>)<article-title> Australian Assassins, Part I: a review of the assassin spiders (Araneae, Archaeidae) of mid-eastern Australia.</article-title><source>ZooKeys </source><volume>123</volume>: <fpage>1</fpage>-<lpage>100</lpage>. doi: <ext-link ext-link-type="uri" xlink:href="http://dx.doi.org/10.3897/zookeys.123.1448" xlink:type="simple">10.3897/zookeys.123.1448</ext-link></mixed-citation></ref><ref id="B27"><mixed-citation xmlns:xlink="http://www.w3.org/1999/xlink" xlink:type="simple"><person-group><name name-style="western"><surname>Rix</surname><given-names>MG</given-names></name><name name-style="western"><surname>Harvey</surname><given-names>MS</given-names></name></person-group> (<year>2012a</year>)<article-title> Australian Assassins, Part II: a review of the new assassin spider genus <italic>Zephyrarchaea</italic> (Araneae, Archaeidae) from southern Australia.</article-title><source>ZooKeys </source><volume>191</volume>: <fpage>1</fpage>-<lpage>62</lpage>. doi: <ext-link ext-link-type="uri" xlink:href="http://dx.doi.org/10.3897/zookeys.191.3070" xlink:type="simple">10.3897/zookeys.191.3070</ext-link></mixed-citation></ref><ref id="B28"><mixed-citation xmlns:xlink="http://www.w3.org/1999/xlink" xlink:type="simple"><person-group><name name-style="western"><surname>Rix</surname><given-names>MG</given-names></name><name name-style="western"><surname>Harvey</surname><given-names>MS</given-names></name></person-group> (<year>2012b</year>)<article-title> Phylogeny and historical biogeography of ancient assassin spiders (Araneae: Archaeidae) in the Australian mesic zone: evidence for Miocene speciation within Tertiary refugia.</article-title><source>Molecular Phylogenetics and Evolution </source><volume>62</volume>: <fpage>375</fpage>-<lpage>396</lpage>. doi: <ext-link ext-link-type="uri" xlink:href="http://dx.doi.org/10.1016/j.ympev.2011.10.009" xlink:type="simple">10.1016/j.ympev.2011.10.009</ext-link></mixed-citation></ref></ref-list></tp:taxon-treatment>
