# Supplementary material for: Australian Assassins, Part III: A review of the Assassin Spiders (Araneae, Archaeidae) of tropical north-eastern Queensland
Source: Zookeys. 2012 Aug 30;(218):1–50. doi: 10.3897/zookeys.218.3662 (PMC3433871; doi:10.3897/zookeys.218.3662)
Supplement: XML Treatment for Austrarchaea daviesae [file zookeys.218.3662-treatment2.xml]

<!DOCTYPE tp:taxon-treatment
  PUBLIC "-//TaxonX//DTD Taxonomic Treatment Publishing DTD v0 20100105//EN" "tax-treatment-NSO.dtd">
<tp:taxon-treatment xmlns:tp="http://www.plazi.org/taxpub"><tp:treatment-meta><mixed-citation publication-type="journal"><person-group><name><surname>Rix</surname><given-names>Michael G.</given-names></name><name><surname>Harvey</surname><given-names>Mark S.</given-names></name></person-group><article-title>Australian Assassins, Part III: A review of the Assassin Spiders (Araneae, Archaeidae) of tropical north-eastern Queensland</article-title><source>Zookeys</source><day>30</day><month>8</month><year>2012</year><volume>2012</volume><issue>218</issue><fpage>1</fpage><lpage>50</lpage><pub-id pub-id-type="doi">10.3897/zookeys.218.3662</pub-id></mixed-citation></tp:treatment-meta><tp:nomenclature><tp:taxon-name>
                            <tp:taxon-name-part taxon-name-part-type="genus">Austrarchaea</tp:taxon-name-part>
                            <tp:taxon-name-part taxon-name-part-type="species">daviesae</tp:taxon-name-part>
                        <object-id xmlns:xlink="http://www.w3.org/1999/xlink" xlink:type="simple">http://species-id.net/wiki/Austrarchaea_daviesae</object-id>
								</tp:taxon-name><tp:taxon-authority>Forster &amp; Platnick, 1984</tp:taxon-authority><xref ref-type="fig" rid="F7">Figs 7</xref><xref ref-type="fig" rid="F16">16</xref><xref ref-type="fig" rid="F25">25</xref><tp:nomenclature-citation-list><tp:nomenclature-citation><tp:taxon-name>Austrarchaea daviesae</tp:taxon-name><comment> Forster &amp; Platnick, 1984: 22, figs 66–68, 70–75.</comment></tp:nomenclature-citation></tp:nomenclature-citation-list></tp:nomenclature><tp:treatment-sec sec-type="Vernacular name"><title>Vernacular name.</title><p>Misty Mountains Assassin Spider</p></tp:treatment-sec><tp:treatment-sec sec-type="Type material"><title>Type material.</title><p>Holotype male: Majors Mountain, [Tully Falls National Park], Atherton Tableland, Queensland, Australia, [<named-content xmlns:xlink="http://www.w3.org/1999/xlink" content-type="dwc:verbatimCoordinates" xlink:type="simple">17°38'25"S, 145°32'14"E</named-content>], collected at night, 14–20.IV.1978, V. Davies, R. Raven (QMB S1091).<!--PageBreak--></p><p>Paratypes: Allotype female, “Malaan State Forest” [= Malaan National Park], Atherton Tableland, Queensland, Australia, [<named-content xmlns:xlink="http://www.w3.org/1999/xlink" content-type="dwc:verbatimCoordinates" xlink:type="simple">17°35'S, 145°35'E</named-content>], 20–24.IV.1978, V. Davies, R. Raven (QMB S1092).</p></tp:treatment-sec><tp:treatment-sec sec-type="Other material examined"><title>Other material examined.</title><p><bold>AUSTRALIA: <italic>Queensland</italic>: Tully Falls National Park (Atherton Tableland):</bold> Massey Creek, <named-content xmlns:xlink="http://www.w3.org/1999/xlink" content-type="dwc:verbatimCoordinates" xlink:type="simple">17°37'S, 145°34'E</named-content>, flight intercept trap, 1000 m, 2–30.V.1996, P. Zborowski, 1♀ (ANIC). <bold>Malaan National Park (Atherton Tableland):</bold> “Malaan State Forest”, on Highway, <named-content xmlns:xlink="http://www.w3.org/1999/xlink" content-type="dwc:verbatimCoordinates" xlink:type="simple">17°35'S, 145°35'E</named-content>, pitfall trap, 850 m, 7.III.–15.V.1995, G. Monteith, J. Hasenpusch, 1 juvenile (QMB S38624); Mount Fisher, 7 km SW. of Millaa Millaa, pyrethrum knockdown, 1050–1100 m, 27–29.IV.1982, G. Monteith, D. Yeates, D. Cook, 1 juvenile (QMB S30838); next to Old Palmerston Highway, opposite Biggs Road, SSW. of Millaa Millaa, <named-content xmlns:xlink="http://www.w3.org/1999/xlink" content-type="dwc:verbatimCoordinates" xlink:type="simple">17°35'11"S, 145°34'57"E</named-content>, sifting elevated leaf litter at base of lawyer vine palms, tropical rainforest, 969 m, 18.III.2012, M. &amp; A. Rix, 1♂, 1♀ (WAM T125183). <bold>Wooroonooran National Park:</bold> Mount Bartle Frere, inside Upper Boulder Caves, <named-content xmlns:xlink="http://www.w3.org/1999/xlink" content-type="dwc:verbatimCoordinates" xlink:type="simple">17°23'S, 145°47'E</named-content>, 1000 m, 12.V.1995, G. Monteith, D. Slaney, 1♀ (QMB S72989); same data except outside Lower Boulder Caves, 900 m, 13.V.1995, 1♀ (QMB S72987).</p></tp:treatment-sec><tp:treatment-sec sec-type="Other material (not examined)"><title>Other material (not examined).</title><p><bold>AUSTRALIA: <italic>Queensland</italic>: Atherton Tableland:</bold> Bally Knob, summit, <named-content xmlns:xlink="http://www.w3.org/1999/xlink" content-type="dwc:verbatimCoordinates" xlink:type="simple">17°39'S, 145°30'E</named-content>, flight intercept trap, 1100 m, 6.XII.1998–6.II.1999, G. Monteith, D. Cook, 2♀ (QMB S50332). <bold>Wooroonooran National Park:</bold> Mount Bartle Frere, on track to summit, western side, from Junction Camp carpark off Gourka Road, <named-content xmlns:xlink="http://www.w3.org/1999/xlink" content-type="dwc:verbatimCoordinates" xlink:type="simple">17°22'42"S, 145°47'09"E</named-content>, day collecting, beating high and low vegetation, rainforest, 700–1300 m, 23–26.IV.2009, H. Wood, 3♂, 1♀ (CASENT 9034523); same data, 1♂ (CASENT 9034522); same data, 1 juvenile (CASENT 9034511); same data except day collecting, sifting leaf litter and small logs, brushing logs, mini-winkler, 1♀ (CASENT 9028381); Mount Bartle Frere, 18.4 km E. of Malanda, <named-content xmlns:xlink="http://www.w3.org/1999/xlink" content-type="dwc:verbatimCoordinates" xlink:type="simple">17°22'46"S, 145°45'46"E</named-content>, rainforest, 690–800 m, 17.III.2006, C. Griswold, D. Silva, M. Ramírez, 1 juvenile (CASENT 9023672).</p></tp:treatment-sec><tp:treatment-sec sec-type="Diagnosis"><title>Diagnosis.</title><p><italic><tp:taxon-name>Austrarchaea daviesae</tp:taxon-name></italic> can be distinguished from all other <tp:taxon-name>Archaeidae</tp:taxon-name> from north-eastern Queensland by the absence of a spur on the embolus (<xref ref-type="fig" rid="F7">Fig. 7E</xref>) combined with a Type A pedipalp morphology (<xref ref-type="fig" rid="F6">Fig. 6</xref>), i.e. with a large, arched, retrolaterally directed conductor (<xref ref-type="fig" rid="F6">Figs 6</xref>, <xref ref-type="fig" rid="F7">7E</xref>), exposed embolus (<xref ref-type="fig" rid="F6">Figs 6</xref>, <xref ref-type="fig" rid="F7">7E</xref>) and relatively short, spur-like tegular sclerite 3 (TS 3). This species can be further distinguished by the unique shape of TS 3, which has a broad tegular base and strongly hooked apex (<xref ref-type="fig" rid="F7">Figs 7D-F</xref>; see also <xref ref-type="bibr" rid="B10">Forster and Platnick 1984</xref>, figs 70–72, 74), and by the relatively short embolus, which projects beyond the distal rim of the conductor by ~1/3 the length of the exposed embolic portion (<xref ref-type="fig" rid="F7">Figs 7D–E</xref>).</p></tp:treatment-sec><tp:treatment-sec sec-type="Description"><title>Description.</title><p><italic>Holotype male</italic>: Total length 2.74; leg I femur 2.73; F1/CL ratio 2.38. Cephalothorax tan-brown; legs pale tan-brown with darker annulations; abdomen mottled tan-brown and yellowish-beige (colour faded due to preservation) (<xref ref-type="fig" rid="F7">Fig. 7B</xref>). Carapace tall (CH/CL ratio 2.08); 1.15 long, 2.38 high, 1.08 wide, ‘neck’ 0.62 wide; bearing two pairs of rudimentary horns; highest point of pars cephalica (HPC) near posterior third of ‘head’ (ratio of HPC to post-ocular length 0.67), carapace gently <!--PageBreak-->sloping posterior to HPC; ‘head’ not strongly elevated dorsally (post-ocular ratio 0.27). Chelicerae with short brush of accessory setae on anterior face of paturon (<xref ref-type="fig" rid="F7">Fig. 7C</xref>). Abdomen 1.54 long, 1.03 wide; with two pairs of dorsal hump-like tubercles (HT 1-4); dorsal scute fused anteriorly to epigastric sclerites, extending posteriorly to first pair of hump-like tubercles; HT 3-4 each covered by separate dorsal sclerites. Unexpanded pedipalp (of WAM T125183) (<xref ref-type="fig" rid="F7">Figs 7D–F</xref>; see <xref ref-type="bibr" rid="B10">Forster and Platnick 1984</xref>, figs 70–74 for SEM images of unexpanded holotype pedipalp) of Type A morphology (<xref ref-type="fig" rid="F6">Fig. 6</xref>), with large, retrolaterally directed, arched conductor; embolus distally directed, slightly sinuous, without spur, projecting beyond distal rim of conductor by ~1/3 length of exposed embolic portion; tegular sclerite 3 (TS 3) short, spur-like, with broad tegular base and strongly hooked apex; TS 2-2a looped over retrolateral edge of conductor, TS 2 not strongly developed distally, TS 2a projecting beyond distal rim of conductor to just past tip of embolus; TS 1 very small, obscured by TS 2-3, not visible in ventral view.</p><p><italic>Female</italic> (WAM T125183): Total length 3.44; leg I femur 2.97; F1/CL ratio 2.32. Cephalothorax dark reddish-brown; legs tan-brown with darker annulations; abdomen mottled dark grey-brown and beige (<xref ref-type="fig" rid="F7">Fig. 7A</xref>). Carapace tall (CH/CL ratio 2.11); 1.28 long, 2.71 high, 1.21 wide; ‘neck’ 0.71 wide; bearing two pairs of rudimentary horns; highest point of pars cephalica (HPC) near posterior third of ‘head’ (ratio of HPC to post-ocular length 0.63), carapace gently sloping posterior to HPC; ‘head’ not strongly elevated dorsally (post-ocular ratio 0.26). Chelicerae without accessory setae on anterior face of paturon. Abdomen 1.54 long, 1.37 wide; with four pairs of dorsal hump-like tubercles (HT 1-4). Internal genitalia (<xref ref-type="fig" rid="F7">Fig. 7G</xref>) with cluster of 4-5 variably-shaped spermathecae on either side of gonopore, clusters widely separated along midline of genital plate; innermost (anterior) spermathecae longest, sausage-shaped, bent laterally; other spermathecae variably sausage-shaped or pyriform; posterior pair of spermathecae slightly separated posteriorly.</p><p><italic>Variation</italic>: Males (Atherton Tableland; n = 2): total length 2.74–3.23; carapace length 1.15–1.18; carapace height 2.38–2.56; CH/CL ratio 2.08–2.17. Females (Atherton Tableland; n = 3): total length 3.44–3.49; carapace length 1.26–1.32; carapace height 2.7–-2.77; CH/CL ratio 2.10–2.15. Females (Mount Bartle Frere; n = 2): total length 3.64–3.79; carapace length 1.40 (invariable); carapace height 2.97 (invariable); CH/CL ratio 2.13 (invariable). Although female specimens from Mount Bartle Frere appear to be slightly larger than those from further west (<xref ref-type="fig" rid="F5">Fig. 5</xref>), carapace proportions and genitalia seem otherwise very similar to specimens from the Atherton Tableland (see Remarks, below).</p></tp:treatment-sec><tp:treatment-sec sec-type="Distribution"><title>Distribution and habitat.</title><p><italic><tp:taxon-name>Austrarchaea daviesae</tp:taxon-name></italic> is known from the ‘Misty Mountains’ region of the southern Atherton Tableland, in the vicinity of Ravenshoe and Millaa Millaa, with additional specimens also known from Mount Bartle Frere in the adjacent Wooroonooran National Park (see Remarks, below) (<xref ref-type="fig" rid="F16">Figs 16</xref>, <xref ref-type="fig" rid="F6">25</xref>). Specimens have been collected in pitfall and flight intercept traps, by beating vegetation, or by beating and sifting elevated leaf litter at the bases of lawyer vine palms (<italic><tp:taxon-name>Calamus</tp:taxon-name></italic> spp.) in dense tropical rainforest (<xref ref-type="fig" rid="F1">Fig. 1F</xref>).</p></tp:treatment-sec><tp:treatment-sec sec-type="Conservation status"><title>Conservation status.</title><p>This species has a relatively widespread distribution in several National Parks protected under World Heritage legislation, and is not considered to be of conservation concern.<!--PageBreak--></p></tp:treatment-sec><tp:treatment-sec sec-type="Remarks"><title>Remarks.</title><p>The identification and distribution of <italic><tp:taxon-name>Austrarchaea daviesae</tp:taxon-name></italic> has, until recently, been difficult to ascertain, as the holotype male (QMB S1091; <xref ref-type="fig" rid="F7">Fig. 7B</xref>) is without pedipalps (these presumably having been mounted on SEM stubs as per <xref ref-type="bibr" rid="B10">Forster and Platnick 1984</xref>, figs 70–74). Similarly, no adult male specimens had been collected from the Atherton Tableland since the original holotype collection in 1978. Fortunately, an adult male and female were collected in early 2012, from the paratype locality (Malaan National Park), near the type locality of Majors Mountain. These specimens (WAM T125183), described above, closely conform to original descriptions, and the male pedipalp appears indistinguishable from that illustrated in <xref ref-type="bibr" rid="B10">Forster and Platnick (1984</xref>, figs 70–74). Interestingly, the distribution of <italic><tp:taxon-name>Austrarchaea daviesae</tp:taxon-name></italic> appears to extend beyond the Atherton Tableland, with eastern populations apparently sympatric or at least partly sympatric with <italic><tp:taxon-name>Austrarchaea woodae</tp:taxon-name></italic> sp. n. on Mount Bartle Frere, in the Wooroonooran National Park. Adult Mount Bartle Frere specimens collected by the California Academy of Sciences in 2009 are conspecific with specimens from Malaan National Park, as confirmed by pedipalp images supplied by H. Wood (pers. comm.). Another juvenile specimen from Mount Bartle Frere (CASENT 9023672), collected in 2006, is also conspecific with these adult Mount Bartle Frere specimens, as determined by almost identical <italic>COI</italic> sequences (H. Wood, pers. comm.). Interestingly, female specimens collected by the QM from Boulder Caves, near the type locality of <italic><tp:taxon-name>Austrarchaea woodae</tp:taxon-name></italic> sp. n., also appear to be <italic><tp:taxon-name>Austrarchaea daviesae</tp:taxon-name></italic> (rather than <italic><tp:taxon-name>Austrarchaea woodae</tp:taxon-name></italic> sp. n.), due to the presence of fully developed (rather than recumbent) abdominal tubercles, and a similar carapace morphology and similar genitalia to specimens from the Atherton Tableland. <italic><tp:taxon-name>Austrarchaea woodae</tp:taxon-name></italic> sp. n. thus appears to be much rarer than <italic><tp:taxon-name>Austrarchaea daviesae</tp:taxon-name></italic> at altitudes ≤ ~1000 m, and may actually be restricted to higher altitude montane rainforest on the summit of Mount Bartle Frere.</p></tp:treatment-sec><tp:treatment-sec><!--Section generated to contain objects referenced in tp:taxon-treatment.--><fig id="F7" position="float" orientation="portrait"><label>Figure 7.</label><caption><p><italic><tp:taxon-name>Austrarchaea daviesae</tp:taxon-name></italic> Forster &amp; Platnick, 1984. <bold>A–B</bold>, Cephalothorax and abdomen, lateral view: <bold>A</bold>, female (WAM T125183) from Malaan National Park, Atherton Tableland, NE. Queensland; <bold>B</bold>, holotype male (QMB S1091) from Majors Mountain, Atherton Tableland, NE. Queensland. <bold>C</bold>, Holotype male chelicerae, lateral view, showing accessory setae. <bold>D–F</bold>, Male (WAM T125183; from Malaan National Park, Atherton Tableland, NE. Queensland) pedipalp: <bold>D–E</bold>, bulb, ventral view; <bold>F</bold>, detail of distal tegular sclerites, retrolateral view. <bold>G</bold>, Female (WAM T125183) internal genitalia, postero-ventral view (genital plate removed). C = conductor; E = embolus; T = tegulum; (TS)2-3 = tegular sclerites 2-3. Scale bars: A-B = 1.0 mm; E = 0.2 mm.</p></caption><graphic xmlns:xlink="http://www.w3.org/1999/xlink" xlink:href="ZooKeys-218-001-g007.jpg" position="float" orientation="portrait" xlink:type="simple"/></fig><fig id="F16" position="float" orientation="portrait"><label>Figure 16.</label><caption><p>Distribution of <italic><tp:taxon-name>Austrarchaea daviesae</tp:taxon-name></italic> Forster &amp; Platnick, 1984: <bold>A</bold>, topographic map showing the known distribution of <tp:taxon-name>Archaeidae</tp:taxon-name> in the north-eastern Queensland Wet Tropics bioregion, with collection localities for <italic><tp:taxon-name>Austrarchaea daviesae</tp:taxon-name></italic> highlighted in yellow; <bold>B–C</bold>, topographic and satellite maps showing detail of inset (A). Labelled boundaries in (B) denote upland subregional zones of faunal endemism identified by Winter et al. (1984), Williams et al. (1996) and other authors for the central Wet Tropics (modified from Edward 2011). Small squares in (B–C) denote unidentified juvenile specimens; small circles denote unidentified female specimens; large circles denote described species of <italic><tp:taxon-name>Austrarchaea</tp:taxon-name></italic>. AU = Atherton Uplands; BK = Bellenden Ker/Bartle Frere; HI = Hinchinbrook Island; KU = Kirrama Uplands; LE = Lee Uplands; LU = Lamb Uplands; MT = Malbon-Thompson Uplands.</p></caption><graphic xmlns:xlink="http://www.w3.org/1999/xlink" xlink:href="ZooKeys-218-001-g016.jpg" position="float" orientation="portrait" xlink:type="simple"/></fig><fig id="F25" position="float" orientation="portrait"><caption><p><bold>Figure 25.</bold> Summary distribution of the <italic><tp:taxon-name>Austrarchaea daviesae</tp:taxon-name></italic> species-group in tropical north-eastern Queensland, showing collections records for described species (labelled, with black circles) and unidentified juveniles or females (yellow circles) (see <xref ref-type="table" rid="T1">Table 1</xref>). Note the high proportion of unidentified specimens, especially within the Wet Tropics bioregion between Cooktown and Ingham.</p></caption><graphic xmlns:xlink="http://www.w3.org/1999/xlink" xlink:href="ZooKeys-218-001-g025.jpg" position="float" orientation="portrait" xlink:type="simple"/></fig><table-wrap id="T1" position="float" orientation="portrait"><label>Table 1.</label><caption><p>List of upland subregional zones of faunal endemism identified for the Wet Tropics bioregion (by <xref ref-type="bibr" rid="B36">Winter et al. 1984</xref>, <xref ref-type="bibr" rid="B35">Williams et al. 1996</xref> and other authors) (see Discussion; Figs 16B-23B), noting current collection records of <tp:taxon-name>Archaeidae</tp:taxon-name>, including the presence of any described species. Subregional zones are listed from the northern-most Mt Finnigan Uplands (Fig. 16B) to the southern-most Elliot Uplands (Fig. 23B). Note the addition of Hinchinbrook Island (as per <xref ref-type="bibr" rid="B8">Edward 2011</xref>), and the current absence of archaeid collections from four of the southern subregions. F = female specimen/s; J = juvenile specimen/s; M = male specimen/s; N.R. = no recorded specimens.</p></caption><table><tbody><tr><th rowspan="1" colspan="1"><bold>Wet Tropics Upland Subregion</bold></th><th rowspan="1" colspan="1"><bold>Archaeidae</bold></th><th rowspan="1" colspan="1"><bold>Described species</bold></th></tr><tr><td rowspan="1" colspan="1">Mt Finnigan Uplands (FU)</td><td rowspan="1" colspan="1">Yes<sup>M,F,J</sup></td><td rowspan="1" colspan="1"><italic><tp:taxon-name>Austrarchaea wallacei</tp:taxon-name></italic></td></tr><tr><td rowspan="1" colspan="1">Thornton Uplands (TU)</td><td rowspan="1" colspan="1">Yes<sup>F,J</sup></td><td rowspan="1" colspan="1"/></tr><tr><td rowspan="1" colspan="1">Windsor Uplands (WU)</td><td rowspan="1" colspan="1">Yes<sup>M</sup></td><td rowspan="1" colspan="1"><italic><tp:taxon-name>Austrarchaea karenae</tp:taxon-name></italic></td></tr><tr><td rowspan="1" colspan="1">Carbine Uplands (CU)</td><td rowspan="1" colspan="1">Yes<sup>M,F,J</sup></td><td rowspan="1" colspan="1"><italic><tp:taxon-name>Austrarchaea tealei</tp:taxon-name></italic>, <italic><tp:taxon-name>Austrarchaea thompsoni</tp:taxon-name></italic></td></tr><tr><td rowspan="1" colspan="1">Black Mountain Corridor (BM)</td><td rowspan="1" colspan="1">Yes<sup>J</sup></td><td rowspan="1" colspan="1"/></tr><tr><td rowspan="1" colspan="1">Lamb Uplands (LU)</td><td rowspan="1" colspan="1">Yes<sup>M,J</sup></td><td rowspan="1" colspan="1"><italic><tp:taxon-name>Austrarchaea westi</tp:taxon-name></italic></td></tr><tr><td rowspan="1" colspan="1">Malbon-Thompson Uplands (MT)</td><td rowspan="1" colspan="1">Yes<sup>F,J</sup></td><td rowspan="1" colspan="1"/></tr><tr><td rowspan="1" colspan="1">Bellenden Ker/Bartle Frere (BK)</td><td rowspan="1" colspan="1">Yes<sup>M,F,J</sup></td><td rowspan="1" colspan="1"><italic><tp:taxon-name>Austrarchaea daviesae</tp:taxon-name></italic>, <italic><tp:taxon-name>Austrarchaea woodae</tp:taxon-name></italic></td></tr><tr><td rowspan="1" colspan="1">Atherton Uplands (AU)</td><td rowspan="1" colspan="1">Yes<sup>M,F,J</sup></td><td rowspan="1" colspan="1"><italic><tp:taxon-name>Austrarchaea daviesae</tp:taxon-name></italic></td></tr><tr><td rowspan="1" colspan="1">Kirrama Uplands (KU)</td><td rowspan="1" colspan="1">Yes<sup>J</sup></td><td rowspan="1" colspan="1"/></tr><tr><td rowspan="1" colspan="1">Hinchinbrook Island (HI)</td><td rowspan="1" colspan="1">N.R.</td><td rowspan="1" colspan="1"/></tr><tr><td rowspan="1" colspan="1">Lee Uplands (LE)</td><td rowspan="1" colspan="1">N.R.</td><td rowspan="1" colspan="1"/></tr><tr><td rowspan="1" colspan="1">Spec Uplands (SU)</td><td rowspan="1" colspan="1">N.R.</td><td rowspan="1" colspan="1"/></tr><tr><td rowspan="1" colspan="1">Halifax Uplands (HU)</td><td rowspan="1" colspan="1">N.R.</td><td rowspan="1" colspan="1"/></tr><tr><td rowspan="1" colspan="1">Elliot Uplands (EU)</td><td rowspan="1" colspan="1">Yes<sup>M,F,J</sup></td><td rowspan="1" colspan="1"><italic><tp:taxon-name>Austrarchaea hoskini</tp:taxon-name></italic></td></tr></tbody></table></table-wrap><fig id="F6" position="float" orientation="portrait"><label>Figure 6.</label><caption><p>Morphological differences between the five pedipalp types (Types A-E) identified for species of <italic><tp:taxon-name>Austrarchaea</tp:taxon-name></italic> from north-eastern Queensland, with left bulbs illustrated in ventral view at scale-identical sizes. Type A pedipalps are shared among at least five species from the Wet Tropics bioregion; Types B-E are autapomorphic for single species. Note especially the variation in the size and shape of the bulb, and the shape and orientation of the conductor. C = conductor; E = embolus; ESp = embolic spur; (TS)1-3 = tegular sclerites 1-3. Scale bar = 0.2 mm.</p></caption><graphic xmlns:xlink="http://www.w3.org/1999/xlink" xlink:href="ZooKeys-218-001-g006.jpg" position="float" orientation="portrait" xlink:type="simple"/></fig><fig id="F5" position="float" orientation="portrait"><label>Figure 5.</label><caption><p>Graphs depicting the relationship between carapace length (CL) and carapace height (CH) for species of <italic><tp:taxon-name>Austrarchaea</tp:taxon-name></italic> from north-eastern Queensland. Smaller grey dots denote species of <italic><tp:taxon-name>Austrarchaea</tp:taxon-name></italic> from mid-eastern Australia (see <xref ref-type="bibr" rid="B26">Rix and Harvey 2011</xref>); smaller grey squares denote species of <italic><tp:taxon-name>Zephyrarchaea</tp:taxon-name></italic> from southern Australia (see <xref ref-type="bibr" rid="B27">Rix and Harvey 2012a</xref>). Note the relatively large body sizes of <italic><tp:taxon-name>Austrarchaea hoskini</tp:taxon-name></italic> sp. n. and <italic><tp:taxon-name>Austrarchaea woodae</tp:taxon-name></italic> sp. n., and the body size variation between populations of <italic><tp:taxon-name>Austrarchaea daviesae</tp:taxon-name></italic> from the Atherton Tableland (AT) and Mount Bartle Frere (Mt BF), respectively.</p></caption><graphic xmlns:xlink="http://www.w3.org/1999/xlink" xlink:href="ZooKeys-218-001-g005.jpg" position="float" orientation="portrait" xlink:type="simple"/></fig><fig id="F1" position="float" orientation="portrait"><label>Figure 1.</label><caption><p>Habitus and habitat images of species <tp:taxon-name>Archaeidae</tp:taxon-name> from north-eastern Queensland. <bold>A–D</bold>, Habitus images of live paratype specimens of <italic><tp:taxon-name>Austrarchaea griswoldi</tp:taxon-name></italic> sp. n. from Eungella National Park: <bold>A</bold> newly-moulted female with recently cast cuticle; <bold>B–C</bold>, female, lateral view; <bold>D</bold>, female carrying egg-sac. <bold>E–F</bold>, Habitat images: <bold>E</bold>, tropical rainforest at Broken River, Eungella National Park – type locality of <italic><tp:taxon-name>Austrarchaea griswoldi</tp:taxon-name></italic> sp. n.; <bold>F</bold>, dense tropical rainforest at Malaan National Park, Atherton Tableland – locality of <italic><tp:taxon-name>Austrarchaea daviesae</tp:taxon-name></italic> Forster &amp; Platnick.</p></caption><graphic xmlns:xlink="http://www.w3.org/1999/xlink" xlink:href="ZooKeys-218-001-g001.jpg" position="float" orientation="portrait" xlink:type="simple"/></fig></tp:treatment-sec><ref-list><ref id="B10"><mixed-citation xmlns:xlink="http://www.w3.org/1999/xlink" xlink:type="simple"><person-group><name name-style="western"><surname>Forster</surname><given-names>RR</given-names></name><name name-style="western"><surname>Platnick</surname><given-names>NI</given-names></name></person-group> (<year>1984</year>)<article-title> A review of the archaeid spiders and their relatives, with notes on the limits of the superfamily Palpimanoidea (Arachnida, Araneae).</article-title><source>Bulletin of the American Museum of Natural History </source><volume>178</volume>: <fpage>1</fpage>-<lpage>106</lpage>.</mixed-citation></ref><ref id="B26"><mixed-citation xmlns:xlink="http://www.w3.org/1999/xlink" xlink:type="simple"><person-group><name name-style="western"><surname>Rix</surname><given-names>MG</given-names></name><name name-style="western"><surname>Harvey</surname><given-names>MS</given-names></name></person-group> (<year>2011</year>)<article-title> Australian Assassins, Part I: a review of the assassin spiders (Araneae, Archaeidae) of mid-eastern Australia.</article-title><source>ZooKeys </source><volume>123</volume>: <fpage>1</fpage>-<lpage>100</lpage>. doi: <ext-link ext-link-type="uri" xlink:href="http://dx.doi.org/10.3897/zookeys.123.1448" xlink:type="simple">10.3897/zookeys.123.1448</ext-link></mixed-citation></ref><ref id="B27"><mixed-citation xmlns:xlink="http://www.w3.org/1999/xlink" xlink:type="simple"><person-group><name name-style="western"><surname>Rix</surname><given-names>MG</given-names></name><name name-style="western"><surname>Harvey</surname><given-names>MS</given-names></name></person-group> (<year>2012a</year>)<article-title> Australian Assassins, Part II: a review of the new assassin spider genus <italic>Zephyrarchaea</italic> (Araneae, Archaeidae) from southern Australia.</article-title><source>ZooKeys </source><volume>191</volume>: <fpage>1</fpage>-<lpage>62</lpage>. doi: <ext-link ext-link-type="uri" xlink:href="http://dx.doi.org/10.3897/zookeys.191.3070" xlink:type="simple">10.3897/zookeys.191.3070</ext-link></mixed-citation></ref></ref-list></tp:taxon-treatment>
