# Supplementary material for: Australian Assassins, Part III: A review of the Assassin Spiders (Araneae, Archaeidae) of tropical north-eastern Queensland
Source: Zookeys. 2012 Aug 30;(218):1–50. doi: 10.3897/zookeys.218.3662 (PMC3433871; doi:10.3897/zookeys.218.3662)
Supplement: XML Treatment for Austrarchaea karenae [file zookeys.218.3662-treatment4.xml]

<!DOCTYPE tp:taxon-treatment
  PUBLIC "-//TaxonX//DTD Taxonomic Treatment Publishing DTD v0 20100105//EN" "tax-treatment-NSO.dtd">
<tp:taxon-treatment xmlns:tp="http://www.plazi.org/taxpub"><tp:treatment-meta><mixed-citation publication-type="journal"><person-group><name><surname>Rix</surname><given-names>Michael G.</given-names></name><name><surname>Harvey</surname><given-names>Mark S.</given-names></name></person-group><article-title>Australian Assassins, Part III: A review of the Assassin Spiders (Araneae, Archaeidae) of tropical north-eastern Queensland</article-title><source>Zookeys</source><day>30</day><month>8</month><year>2012</year><volume>2012</volume><issue>218</issue><fpage>1</fpage><lpage>50</lpage><pub-id pub-id-type="doi">10.3897/zookeys.218.3662</pub-id></mixed-citation></tp:treatment-meta><tp:nomenclature><tp:taxon-name>
                            <tp:taxon-name-part taxon-name-part-type="genus">Austrarchaea</tp:taxon-name-part>
                            <tp:taxon-name-part taxon-name-part-type="species">karenae</tp:taxon-name-part>
                        <object-id xmlns:xlink="http://www.w3.org/1999/xlink" xlink:type="simple">urn:lsid:zoobank.org:act:E010DAB8-9909-432E-BAA9-0452A1EBCCE0</object-id>
								<object-id xmlns:xlink="http://www.w3.org/1999/xlink" xlink:type="simple">http://species-id.net/wiki/Austrarchaea_karenae</object-id>
								</tp:taxon-name><tp:taxon-authority>Rix &amp; Harvey</tp:taxon-authority><tp:taxon-status xmlns:xlink="http://www.w3.org/1999/xlink" xlink:type="simple">sp. n.</tp:taxon-status><xref ref-type="fig" rid="F9">Figs 9</xref><xref ref-type="fig" rid="F18">18</xref><xref ref-type="fig" rid="F25">25</xref></tp:nomenclature><tp:treatment-sec sec-type="Vernacular name"><title>Vernacular name.</title><p>Windsor Tableland Assassin Spider</p></tp:treatment-sec><tp:treatment-sec sec-type="Type material"><title>Type material.</title><p>Holotype male: Windsor Tableland, [Windsor Tableland National Park], 1.2 km past barracks, Queensland, Australia, <named-content xmlns:xlink="http://www.w3.org/1999/xlink" content-type="dwc:verbatimCoordinates" xlink:type="simple">16°15'S, 145°02'E</named-content>, QM berlesate, stick brushing, rainforest, 1060 m, 24.XI.1997, G. Monteith (QMB S43060).</p></tp:treatment-sec><tp:treatment-sec sec-type="Etymology"><title>Etymology.</title><p>The specific epithet is a patronym in honour of Dr Karen Edward, for her contributions to our understanding of Wet Tropics biogeography, and for her great friendship to MGR and MSH over many years.</p></tp:treatment-sec><tp:treatment-sec sec-type="Diagnosis"><title>Diagnosis.</title><p><italic><tp:taxon-name>Austrarchaea karenae</tp:taxon-name></italic> can be distinguished from all other <tp:taxon-name>Archaeidae</tp:taxon-name> from north-eastern Queensland except <italic><tp:taxon-name>Austrarchaea tealei</tp:taxon-name></italic> sp. n., <italic><tp:taxon-name>Austrarchaea thompsoni</tp:taxon-name></italic> sp. n. and <italic><tp:taxon-name>Austrarchaea wallacei</tp:taxon-name></italic> by the presence of a triangular spur on the embolus (<xref ref-type="fig" rid="F9">Figs 9D–E</xref>); from <italic><tp:taxon-name>Austrarchaea thompsoni</tp:taxon-name></italic> sp. n. by the presence of a prominent, triangular tegular sclerite 1 (TS 1), which is vi<!--PageBreak-->sible in ventral view (<xref ref-type="fig" rid="F9">Fig. 9D</xref>); and from <italic><tp:taxon-name>Austrarchaea tealei</tp:taxon-name></italic> sp. n. and <italic><tp:taxon-name>Austrarchaea wallacei</tp:taxon-name></italic> by the shape of tegular sclerite 3 (TS 3), which has a single, sharply pointed process distally (<xref ref-type="fig" rid="F9">Fig. 9D</xref>).</p></tp:treatment-sec><tp:treatment-sec sec-type="Description"><title>Description.</title><p><italic>Holotype male</italic>: Total length 2.97; leg I femur 3.17; F1/CL ratio 2.74. Cephalothorax dark reddish-brown; legs tan-brown with darker annulations; abdomen mottled grey-brown and beige, with darker brown dorsal scute and sclerites (<xref ref-type="fig" rid="F9">Fig. 9A</xref>). Carapace tall (CH/CL ratio 2.12); 1.15 long, 2.49 high, 1.09 wide, ‘neck’ 0.61 wide; bearing two pairs of rudimentary horns; highest point of pars cephalica (HPC) near posterior third of ‘head’ (ratio of HPC to post-ocular length 0.65), carapace gently sloping posterior to HPC; ‘head’ moderately elevated dorsally (post-ocular ratio 0.32). Chelicerae with short brush of accessory setae on anterior face of paturon (<xref ref-type="fig" rid="F9">Fig. 9B</xref>). Abdomen 1.59 long, 1.13 wide; with two pairs of dorsal hump-like tubercles (HT 1-4); dorsal scute fused anteriorly to epigastric sclerites, extending posteriorly to first pair of hump-like tubercles; HT 3-4 each covered by separate dorsal sclerites. Unexpanded pedipalp (<xref ref-type="fig" rid="F9">Figs 9C–E</xref>) of Type A morphology (<xref ref-type="fig" rid="F6">Fig. 6</xref>), with large, retrolaterally directed, arched conductor; embolus distally directed, slightly sinuous, with short triangular spur adjacent to distal rim of conductor, embolus projecting beyond distal rim of conductor by ~1/2 length of exposed embolic portion; tegular sclerite 3 (TS 3) short, spur-like, with flattened proximal portion and sharply pointed, claw-like apex; TS 2-2a looped over retrolateral edge of conductor, TS 2 with pointed, subtriangular apex, TS 2a projecting beyond distal rim of conductor but not extending to near tip of embolus; TS 1 broadly triangular in ventral view.</p><p><italic>Female</italic>: Unknown.</p></tp:treatment-sec><tp:treatment-sec sec-type="Distribution"><title>Distribution and habitat.</title><p><italic><tp:taxon-name>Austrarchaea karenae</tp:taxon-name></italic> is known only from the Windsor Tableland, 44 km north-west of Mossman (<xref ref-type="fig" rid="F18">Figs 18</xref>, <xref ref-type="fig" rid="F25">25</xref>). The single known specimen was collected in high altitude tropical rainforest.</p></tp:treatment-sec><tp:treatment-sec sec-type="Conservation status"><title>Conservation status.</title><p>Unknown (data deficient).</p></tp:treatment-sec><tp:treatment-sec><!--Section generated to contain objects referenced in tp:taxon-treatment.--><fig id="F9" position="float" orientation="portrait"><label>Figure 9.</label><caption><p><italic><tp:taxon-name>Austrarchaea karenae</tp:taxon-name></italic> sp. n. <bold>A–E</bold>, Holotype male (QMB S43060) from Windsor Tableland, Windsor Tableland National Park, NE. Queensland: <bold>A</bold>, cephalothorax and abdomen, lateral view; <bold>B</bold>, chelicerae, lateral view, showing accessory setae; <bold>C–D</bold>, pedipalpal bulb, ventral view; <bold>E</bold>, detail of distal tegular sclerites, retrolateral view. C = conductor; E = embolus; ESp = embolic spur; T = tegulum; (TS)1-3 = tegular sclerites 1-3. Scale bars: A = 1.0 mm; D = 0.2 mm.</p></caption><graphic xmlns:xlink="http://www.w3.org/1999/xlink" xlink:href="ZooKeys-218-001-g009.jpg" position="float" orientation="portrait" xlink:type="simple"/></fig><fig id="F18" position="float" orientation="portrait"><label>Figure 18.</label><caption><p>Distribution of <italic><tp:taxon-name>Austrarchaea karenae</tp:taxon-name></italic> sp. n.: <bold>A</bold>, topographic map showing the known distribution of <tp:taxon-name>Archaeidae</tp:taxon-name> in the north-eastern Queensland Wet Tropics bioregion, with collection localities for <italic><tp:taxon-name>Austrarchaea karenae</tp:taxon-name></italic> highlighted in yellow; <bold>B–C</bold>, topographic and satellite maps showing detail of inset (A). Labelled boundaries in (B) denote upland subregional zones of faunal endemism identified by Winter et al. (1984), Williams et al. (1996) and other authors for the northern Wet Tropics (modified from Edward 2011). Small squares in (B–C) denote unidentified juvenile specimens; small circles denote unidentified female specimens; large circles denote described species of <italic><tp:taxon-name>Austrarchaea</tp:taxon-name></italic>. BM = Black Mountain Corridor; CU = Carbine Uplands; FU = Mt Finnigan Uplands; TU = Thornton Uplands; WU = Windsor Uplands.</p></caption><graphic xmlns:xlink="http://www.w3.org/1999/xlink" xlink:href="ZooKeys-218-001-g018.jpg" position="float" orientation="portrait" xlink:type="simple"/></fig><fig id="F25" position="float" orientation="portrait"><caption><p><bold>Figure 25.</bold> Summary distribution of the <italic><tp:taxon-name>Austrarchaea daviesae</tp:taxon-name></italic> species-group in tropical north-eastern Queensland, showing collections records for described species (labelled, with black circles) and unidentified juveniles or females (yellow circles) (see <xref ref-type="table" rid="T1">Table 1</xref>). Note the high proportion of unidentified specimens, especially within the Wet Tropics bioregion between Cooktown and Ingham.</p></caption><graphic xmlns:xlink="http://www.w3.org/1999/xlink" xlink:href="ZooKeys-218-001-g025.jpg" position="float" orientation="portrait" xlink:type="simple"/></fig><table-wrap id="T1" position="float" orientation="portrait"><label>Table 1.</label><caption><p>List of upland subregional zones of faunal endemism identified for the Wet Tropics bioregion (by <xref ref-type="bibr" rid="B36">Winter et al. 1984</xref>, <xref ref-type="bibr" rid="B35">Williams et al. 1996</xref> and other authors) (see Discussion; Figs 16B-23B), noting current collection records of <tp:taxon-name>Archaeidae</tp:taxon-name>, including the presence of any described species. Subregional zones are listed from the northern-most Mt Finnigan Uplands (Fig. 16B) to the southern-most Elliot Uplands (Fig. 23B). Note the addition of Hinchinbrook Island (as per <xref ref-type="bibr" rid="B8">Edward 2011</xref>), and the current absence of archaeid collections from four of the southern subregions. F = female specimen/s; J = juvenile specimen/s; M = male specimen/s; N.R. = no recorded specimens.</p></caption><table><tbody><tr><th rowspan="1" colspan="1"><bold>Wet Tropics Upland Subregion</bold></th><th rowspan="1" colspan="1"><bold>Archaeidae</bold></th><th rowspan="1" colspan="1"><bold>Described species</bold></th></tr><tr><td rowspan="1" colspan="1">Mt Finnigan Uplands (FU)</td><td rowspan="1" colspan="1">Yes<sup>M,F,J</sup></td><td rowspan="1" colspan="1"><italic><tp:taxon-name>Austrarchaea wallacei</tp:taxon-name></italic></td></tr><tr><td rowspan="1" colspan="1">Thornton Uplands (TU)</td><td rowspan="1" colspan="1">Yes<sup>F,J</sup></td><td rowspan="1" colspan="1"/></tr><tr><td rowspan="1" colspan="1">Windsor Uplands (WU)</td><td rowspan="1" colspan="1">Yes<sup>M</sup></td><td rowspan="1" colspan="1"><italic><tp:taxon-name>Austrarchaea karenae</tp:taxon-name></italic></td></tr><tr><td rowspan="1" colspan="1">Carbine Uplands (CU)</td><td rowspan="1" colspan="1">Yes<sup>M,F,J</sup></td><td rowspan="1" colspan="1"><italic><tp:taxon-name>Austrarchaea tealei</tp:taxon-name></italic>, <italic><tp:taxon-name>Austrarchaea thompsoni</tp:taxon-name></italic></td></tr><tr><td rowspan="1" colspan="1">Black Mountain Corridor (BM)</td><td rowspan="1" colspan="1">Yes<sup>J</sup></td><td rowspan="1" colspan="1"/></tr><tr><td rowspan="1" colspan="1">Lamb Uplands (LU)</td><td rowspan="1" colspan="1">Yes<sup>M,J</sup></td><td rowspan="1" colspan="1"><italic><tp:taxon-name>Austrarchaea westi</tp:taxon-name></italic></td></tr><tr><td rowspan="1" colspan="1">Malbon-Thompson Uplands (MT)</td><td rowspan="1" colspan="1">Yes<sup>F,J</sup></td><td rowspan="1" colspan="1"/></tr><tr><td rowspan="1" colspan="1">Bellenden Ker/Bartle Frere (BK)</td><td rowspan="1" colspan="1">Yes<sup>M,F,J</sup></td><td rowspan="1" colspan="1"><italic><tp:taxon-name>Austrarchaea daviesae</tp:taxon-name></italic>, <italic><tp:taxon-name>Austrarchaea woodae</tp:taxon-name></italic></td></tr><tr><td rowspan="1" colspan="1">Atherton Uplands (AU)</td><td rowspan="1" colspan="1">Yes<sup>M,F,J</sup></td><td rowspan="1" colspan="1"><italic><tp:taxon-name>Austrarchaea daviesae</tp:taxon-name></italic></td></tr><tr><td rowspan="1" colspan="1">Kirrama Uplands (KU)</td><td rowspan="1" colspan="1">Yes<sup>J</sup></td><td rowspan="1" colspan="1"/></tr><tr><td rowspan="1" colspan="1">Hinchinbrook Island (HI)</td><td rowspan="1" colspan="1">N.R.</td><td rowspan="1" colspan="1"/></tr><tr><td rowspan="1" colspan="1">Lee Uplands (LE)</td><td rowspan="1" colspan="1">N.R.</td><td rowspan="1" colspan="1"/></tr><tr><td rowspan="1" colspan="1">Spec Uplands (SU)</td><td rowspan="1" colspan="1">N.R.</td><td rowspan="1" colspan="1"/></tr><tr><td rowspan="1" colspan="1">Halifax Uplands (HU)</td><td rowspan="1" colspan="1">N.R.</td><td rowspan="1" colspan="1"/></tr><tr><td rowspan="1" colspan="1">Elliot Uplands (EU)</td><td rowspan="1" colspan="1">Yes<sup>M,F,J</sup></td><td rowspan="1" colspan="1"><italic><tp:taxon-name>Austrarchaea hoskini</tp:taxon-name></italic></td></tr></tbody></table></table-wrap><fig id="F6" position="float" orientation="portrait"><label>Figure 6.</label><caption><p>Morphological differences between the five pedipalp types (Types A-E) identified for species of <italic><tp:taxon-name>Austrarchaea</tp:taxon-name></italic> from north-eastern Queensland, with left bulbs illustrated in ventral view at scale-identical sizes. Type A pedipalps are shared among at least five species from the Wet Tropics bioregion; Types B-E are autapomorphic for single species. Note especially the variation in the size and shape of the bulb, and the shape and orientation of the conductor. C = conductor; E = embolus; ESp = embolic spur; (TS)1-3 = tegular sclerites 1-3. Scale bar = 0.2 mm.</p></caption><graphic xmlns:xlink="http://www.w3.org/1999/xlink" xlink:href="ZooKeys-218-001-g006.jpg" position="float" orientation="portrait" xlink:type="simple"/></fig></tp:treatment-sec></tp:taxon-treatment>
