# Supplementary material for: Australian Assassins, Part III: A review of the Assassin Spiders (Araneae, Archaeidae) of tropical north-eastern Queensland
Source: Zookeys. 2012 Aug 30;(218):1–50. doi: 10.3897/zookeys.218.3662 (PMC3433871; doi:10.3897/zookeys.218.3662)
Supplement: XML Treatment for Austrarchaea tealei [file zookeys.218.3662-treatment6.xml]

<!DOCTYPE tp:taxon-treatment
  PUBLIC "-//TaxonX//DTD Taxonomic Treatment Publishing DTD v0 20100105//EN" "tax-treatment-NSO.dtd">
<tp:taxon-treatment xmlns:tp="http://www.plazi.org/taxpub"><tp:treatment-meta><mixed-citation publication-type="journal"><person-group><name><surname>Rix</surname><given-names>Michael G.</given-names></name><name><surname>Harvey</surname><given-names>Mark S.</given-names></name></person-group><article-title>Australian Assassins, Part III: A review of the Assassin Spiders (Araneae, Archaeidae) of tropical north-eastern Queensland</article-title><source>Zookeys</source><day>30</day><month>8</month><year>2012</year><volume>2012</volume><issue>218</issue><fpage>1</fpage><lpage>50</lpage><pub-id pub-id-type="doi">10.3897/zookeys.218.3662</pub-id></mixed-citation></tp:treatment-meta><tp:nomenclature><tp:taxon-name>
                            <tp:taxon-name-part taxon-name-part-type="genus">Austrarchaea</tp:taxon-name-part>
                            <tp:taxon-name-part taxon-name-part-type="species">tealei</tp:taxon-name-part>
                        <object-id xmlns:xlink="http://www.w3.org/1999/xlink" xlink:type="simple">urn:lsid:zoobank.org:act:60D9ADD6-1BDB-4964-B484-99587C772CAB</object-id>
								<object-id xmlns:xlink="http://www.w3.org/1999/xlink" xlink:type="simple">http://species-id.net/wiki/Austrarchaea_tealei</object-id>
								</tp:taxon-name><tp:taxon-authority>Rix &amp; Harvey</tp:taxon-authority><tp:taxon-status xmlns:xlink="http://www.w3.org/1999/xlink" xlink:type="simple">sp. n.</tp:taxon-status><xref ref-type="fig" rid="F11">Figs 11</xref><xref ref-type="fig" rid="F20">20</xref><xref ref-type="fig" rid="F25">25</xref><tp:nomenclature-citation-list><tp:nomenclature-citation><tp:taxon-name>Austrarchaea</tp:taxon-name><comment> sp. n. ‘(NEQ-1)’ <xref ref-type="bibr" rid="B28">Rix and Harvey 2012b</xref>: 379, figs 3, 5–7.</comment></tp:nomenclature-citation></tp:nomenclature-citation-list></tp:nomenclature><tp:treatment-sec sec-type="Vernacular name"><title>Vernacular name.</title><p>Mossman Gorge Assassin Spider</p></tp:treatment-sec><tp:treatment-sec sec-type="Type material"><title>Type material.</title><p>Holotype male: Daintree National Park (Mossman Gorge Section), Mossman Gorge, off water access road ~50 m from carpark, Queensland, Australia, <named-content xmlns:xlink="http://www.w3.org/1999/xlink" content-type="dwc:verbatimCoordinates" xlink:type="simple">16°28'20"S, 145°19'53"E</named-content>, sifting elevated leaf litter under lawyer vine palms, tropical rainforest, 78 m, 21.III.2012, M. &amp; A. Rix (QMB S92210).<!--PageBreak--></p></tp:treatment-sec><tp:treatment-sec sec-type="Other material examined"><title>Other material examined.</title><p><bold>AUSTRALIA: <italic>Queensland</italic>: Daintree National Park (Mossman Gorge Section):</bold> Mossman Gorge, [<named-content xmlns:xlink="http://www.w3.org/1999/xlink" content-type="dwc:verbatimCoordinates" xlink:type="simple">16°28'20"S, 145°19'53"E</named-content>], 23.IV.1967, D. Colless, 1♀ (ANIC); Mossman Gorge, Water Access Track, Site 2, <named-content xmlns:xlink="http://www.w3.org/1999/xlink" content-type="dwc:verbatimCoordinates" xlink:type="simple">16°28'28"S, 145°19'41"E</named-content>, sieved litter from around roots and rocks on shady steep section of bank, tropical rainforest, 1.IV.2009, K. Edward, J. Waldock, 1 juvenile (WAM T97462).</p></tp:treatment-sec><tp:treatment-sec sec-type="Other material (not examined)"><title>Other material (not examined).</title><p><bold>AUSTRALIA: <italic>Queensland</italic>: Daintree National Park (Mossman Gorge Section):</bold> Mossman Gorge, carpark, <named-content xmlns:xlink="http://www.w3.org/1999/xlink" content-type="dwc:verbatimCoordinates" xlink:type="simple">16°28'20"S, 145°19'52"E</named-content>, day collecting, turning over logs, rainforest, 45 m, 17–18.IV.2009, H. Wood, 4♂, 2♀ (CASENT 9028385).</p></tp:treatment-sec><tp:treatment-sec sec-type="Etymology"><title>Etymology.</title><p>The specific epithet is a patronym in honour of Roy Teale, for his friendship to MSH, for his efforts in facilitating systematic research at the Western Australian Museum, and for his crucial support of the Western Australian Museum’s ‘archaeid project’ since 2007.</p></tp:treatment-sec><tp:treatment-sec sec-type="Diagnosis"><title>Diagnosis.</title><p><italic><tp:taxon-name>Austrarchaea tealei</tp:taxon-name></italic> can be distinguished from all other <tp:taxon-name>Archaeidae</tp:taxon-name> from north-eastern Queensland except <italic><tp:taxon-name>Austrarchaea karenae</tp:taxon-name></italic>, <italic><tp:taxon-name>Austrarchaea thompsoni</tp:taxon-name></italic> and <italic><tp:taxon-name>Austrarchaea wallacei</tp:taxon-name></italic> by the presence of a triangular spur on the embolus (<xref ref-type="fig" rid="F11">Figs 11E–F</xref>); from <italic><tp:taxon-name>Austrarchaea thompsoni</tp:taxon-name></italic> by the presence of a prominent, triangular tegular sclerite 1 (TS 1), which is visible in ventral view (<xref ref-type="fig" rid="F11">Fig. 11E</xref>); and from <italic><tp:taxon-name>Austrarchaea karenae</tp:taxon-name></italic> and <italic><tp:taxon-name>Austrarchaea wallacei</tp:taxon-name></italic> by the shape of tegular sclerite 3 (TS 3), which has a second short, pointed process distally (<xref ref-type="fig" rid="F11">Fig. 11E</xref>).</p></tp:treatment-sec><tp:treatment-sec sec-type="Description"><title>Description.</title><p><italic>Holotype male</italic>: Total length 2.67; leg I femur 3.09; F1/CL ratio 2.85. Cephalothorax dark reddish-brown; legs tan-brown with darker annulations; abdomen mottled dark grey-brown and beige, with darker brown dorsal scute and sclerites (<xref ref-type="fig" rid="F11">Fig. 11B</xref>). Carapace tall (CH/CL ratio 2.17); 1.08 long, 2.35 high, 1.00 wide, ‘neck’ 0.54 wide; bearing two pairs of rudimentary horns; highest point of pars cephalica (HPC) approaching posterior quarter of ‘head’ (ratio of HPC to post-ocular length 0.71), carapace gently sloping posterior to HPC; ‘head’ moderately elevated dorsally (post-ocular ratio 0.30). Chelicerae with short brush of accessory setae on anterior face of paturon (<xref ref-type="fig" rid="F11">Fig. 11C</xref>). Abdomen 1.44 long, 1.05 wide; with two pairs of dorsal hump-like tubercles (HT 1-4); dorsal scute fused anteriorly to epigastric sclerites, extending posteriorly to first pair of hump-like tubercles; HT 3-4 each covered by separate dorsal sclerites. Unexpanded pedipalp (<xref ref-type="fig" rid="F11">Figs 11D–F</xref>) of Type A morphology (<xref ref-type="fig" rid="F6">Fig. 6</xref>), with large, retrolaterally directed, arched conductor; embolus distally directed, slightly sinuous, with short triangular spur adjacent to distal rim of conductor, embolus projecting beyond distal rim of conductor by ~1/2 length of exposed embolic portion; tegular sclerite 3 (TS 3) short, spur-like, with flattened proximal portion and sharply pointed, claw-like apex bearing second short, pointed process distally; TS 2-2a looped over retrolateral edge of conductor, TS 2 with rounded, subtriangular apex, TS 2a projecting beyond distal rim of conductor but not extending to near tip of embolus; TS 1 triangular, with tapered, slightly curved tooth-like apex.</p><p><italic>Female</italic> (ANIC): Total length 2.95; leg I femur 2.86; F1/CL ratio 2.37. Cephalothorax reddish-brown; legs pale tan-brown with darker annulations; abdomen mottled grey-brown and beige (<xref ref-type="fig" rid="F11">Fig. 11A</xref>). Carapace tall (CH/CL ratio 2.04); 1.21 long, 2.46 high, 1.13 wide; ‘neck’ 0.69 wide; bearing two pairs of rudimentary horns; highest <!--PageBreak-->point of pars cephalica (HPC) near posterior third of ‘head’ (ratio of HPC to post-ocular length 0.65), carapace gently sloping posterior to HPC; ‘head’ not strongly elevated dorsally (post-ocular ratio 0.23). Chelicerae without accessory setae on anterior face of paturon. Abdomen 1.64 long, 1.28 wide; with four pairs of dorsal hump-like tubercles (HT 1-4). Internal genitalia (<xref ref-type="fig" rid="F11">Fig. 11G</xref>) with cluster of 4-6 variably-shaped spermathecae on either side of gonopore, clusters widely separated along midline of genital plate; innermost (anterior) spermathecae longest, sausage-shaped, bent laterally; other spermathecae variably sausage-shaped or pyriform, smallest anteriorly, becoming progressively larger posteriorly.</p></tp:treatment-sec><tp:treatment-sec sec-type="Distribution"><title>Distribution and habitat.</title><p><italic><tp:taxon-name>Austrarchaea tealei</tp:taxon-name></italic> is known only from Mossman Gorge, 4.5 km west-south-west of Mossman (<xref ref-type="fig" rid="F20">Figs 20</xref>, <xref ref-type="fig" rid="F25">25</xref>). Specimens have been collected under logs (as newly-hatched juveniles; H. Wood, pers. comm.), or by beating and sifting elevated leaf litter at the bases of lawyer vine palms (<italic><tp:taxon-name>Calamus</tp:taxon-name></italic> spp.) in lowland tropical rainforest.</p></tp:treatment-sec><tp:treatment-sec sec-type="Conservation status"><title>Conservation status.</title><p>Unknown (data deficient).</p></tp:treatment-sec><tp:treatment-sec sec-type="Remarks"><title>Remarks.</title><p>The female specimen described above (from the ANIC) is tentatively identified as conspecific with the holotype of <italic><tp:taxon-name>Austrarchaea tealei</tp:taxon-name></italic>, despite a somewhat different carapace morphology and a fairly imprecise collection locality. <italic><tp:taxon-name>Austrarchaea thompsoni</tp:taxon-name></italic> does occur on nearby mountains above the Mossman River, and thus it possible (albeit unlikely) that the female specimen from “Mossman Gorge” (collected in 1967) may actually belong to another species. We have described it here in the absence of evidence suggesting any sympatry in the Mossman Gorge region, given the fact that all other recently collected Mossman Gorge material appears to be conspecific with the holotype (including CAS material; H. Wood, pers. comm.), and given the similarly small body size of this female specimen and the holotype male (<xref ref-type="fig" rid="F5">Fig. 5</xref>).</p></tp:treatment-sec><tp:treatment-sec><!--Section generated to contain objects referenced in tp:taxon-treatment.--><fig id="F11" position="float" orientation="portrait"><label>Figure 11.</label><caption><p><italic><tp:taxon-name>Austrarchaea tealei</tp:taxon-name></italic> sp. n. <bold>A–B</bold>, Cephalothorax and abdomen, lateral view: <bold>A</bold>, female (ANIC) from Mossman Gorge, Daintree National Park, NE. Queensland; <bold>B</bold>, holotype male (QMB S92210) from Mossman Gorge, Daintree National Park, NE. Queensland. <bold>C</bold>, Holotype male chelicerae, lateral view, showing accessory setae. <bold>D–F</bold>, Holotype male pedipalp: <bold>D–E</bold>, bulb, ventral view; <bold>F</bold>, detail of distal tegular sclerites, retrolateral view. <bold>G</bold>, Female (ANIC) internal genitalia, postero-ventral view (genital plate removed). C = conductor; E = embolus; ESp = embolic spur; T = tegulum; (TS)1-3 = tegular sclerites 1-3. Scale bars: A-B = 1.0 mm; E = 0.2 mm.</p></caption><graphic xmlns:xlink="http://www.w3.org/1999/xlink" xlink:href="ZooKeys-218-001-g011.jpg" position="float" orientation="portrait" xlink:type="simple"/></fig><fig id="F20" position="float" orientation="portrait"><label>Figure 20.</label><caption><p>Distribution of <italic><tp:taxon-name>Austrarchaea tealei</tp:taxon-name></italic> sp. n.: <bold>A</bold>, topographic map showing the known distribution of <tp:taxon-name>Archaeidae</tp:taxon-name> in the north-eastern Queensland Wet Tropics bioregion, with collection localities for <italic><tp:taxon-name>Austrarchaea tealei</tp:taxon-name></italic> highlighted in yellow; <bold>B-C</bold>, topographic and satellite maps showing detail of inset (A). Labelled boundaries in (B) denote upland subregional zones of faunal endemism identified by Winter et al. (1984), Williams et al. (1996) and other authors for the northern Wet Tropics (modified from Edward 2011). Small squares in (B–C) denote unidentified juvenile specimens; small circles denote unidentified female specimens; large circles denote described species of <italic><tp:taxon-name>Austrarchaea</tp:taxon-name></italic>. BM = Black Mountain Corridor; CU = Carbine Uplands; FU = Mt Finnigan Uplands; TU = Thornton Uplands; WU = Windsor Uplands.</p></caption><graphic xmlns:xlink="http://www.w3.org/1999/xlink" xlink:href="ZooKeys-218-001-g020.jpg" position="float" orientation="portrait" xlink:type="simple"/></fig><fig id="F25" position="float" orientation="portrait"><caption><p><bold>Figure 25.</bold> Summary distribution of the <italic><tp:taxon-name>Austrarchaea daviesae</tp:taxon-name></italic> species-group in tropical north-eastern Queensland, showing collections records for described species (labelled, with black circles) and unidentified juveniles or females (yellow circles) (see <xref ref-type="table" rid="T1">Table 1</xref>). Note the high proportion of unidentified specimens, especially within the Wet Tropics bioregion between Cooktown and Ingham.</p></caption><graphic xmlns:xlink="http://www.w3.org/1999/xlink" xlink:href="ZooKeys-218-001-g025.jpg" position="float" orientation="portrait" xlink:type="simple"/></fig><table-wrap id="T1" position="float" orientation="portrait"><label>Table 1.</label><caption><p>List of upland subregional zones of faunal endemism identified for the Wet Tropics bioregion (by <xref ref-type="bibr" rid="B36">Winter et al. 1984</xref>, <xref ref-type="bibr" rid="B35">Williams et al. 1996</xref> and other authors) (see Discussion; Figs 16B-23B), noting current collection records of <tp:taxon-name>Archaeidae</tp:taxon-name>, including the presence of any described species. Subregional zones are listed from the northern-most Mt Finnigan Uplands (Fig. 16B) to the southern-most Elliot Uplands (Fig. 23B). Note the addition of Hinchinbrook Island (as per <xref ref-type="bibr" rid="B8">Edward 2011</xref>), and the current absence of archaeid collections from four of the southern subregions. F = female specimen/s; J = juvenile specimen/s; M = male specimen/s; N.R. = no recorded specimens.</p></caption><table><tbody><tr><th rowspan="1" colspan="1"><bold>Wet Tropics Upland Subregion</bold></th><th rowspan="1" colspan="1"><bold>Archaeidae</bold></th><th rowspan="1" colspan="1"><bold>Described species</bold></th></tr><tr><td rowspan="1" colspan="1">Mt Finnigan Uplands (FU)</td><td rowspan="1" colspan="1">Yes<sup>M,F,J</sup></td><td rowspan="1" colspan="1"><italic><tp:taxon-name>Austrarchaea wallacei</tp:taxon-name></italic></td></tr><tr><td rowspan="1" colspan="1">Thornton Uplands (TU)</td><td rowspan="1" colspan="1">Yes<sup>F,J</sup></td><td rowspan="1" colspan="1"/></tr><tr><td rowspan="1" colspan="1">Windsor Uplands (WU)</td><td rowspan="1" colspan="1">Yes<sup>M</sup></td><td rowspan="1" colspan="1"><italic><tp:taxon-name>Austrarchaea karenae</tp:taxon-name></italic></td></tr><tr><td rowspan="1" colspan="1">Carbine Uplands (CU)</td><td rowspan="1" colspan="1">Yes<sup>M,F,J</sup></td><td rowspan="1" colspan="1"><italic><tp:taxon-name>Austrarchaea tealei</tp:taxon-name></italic>, <italic><tp:taxon-name>Austrarchaea thompsoni</tp:taxon-name></italic></td></tr><tr><td rowspan="1" colspan="1">Black Mountain Corridor (BM)</td><td rowspan="1" colspan="1">Yes<sup>J</sup></td><td rowspan="1" colspan="1"/></tr><tr><td rowspan="1" colspan="1">Lamb Uplands (LU)</td><td rowspan="1" colspan="1">Yes<sup>M,J</sup></td><td rowspan="1" colspan="1"><italic><tp:taxon-name>Austrarchaea westi</tp:taxon-name></italic></td></tr><tr><td rowspan="1" colspan="1">Malbon-Thompson Uplands (MT)</td><td rowspan="1" colspan="1">Yes<sup>F,J</sup></td><td rowspan="1" colspan="1"/></tr><tr><td rowspan="1" colspan="1">Bellenden Ker/Bartle Frere (BK)</td><td rowspan="1" colspan="1">Yes<sup>M,F,J</sup></td><td rowspan="1" colspan="1"><italic><tp:taxon-name>Austrarchaea daviesae</tp:taxon-name></italic>, <italic><tp:taxon-name>Austrarchaea woodae</tp:taxon-name></italic></td></tr><tr><td rowspan="1" colspan="1">Atherton Uplands (AU)</td><td rowspan="1" colspan="1">Yes<sup>M,F,J</sup></td><td rowspan="1" colspan="1"><italic><tp:taxon-name>Austrarchaea daviesae</tp:taxon-name></italic></td></tr><tr><td rowspan="1" colspan="1">Kirrama Uplands (KU)</td><td rowspan="1" colspan="1">Yes<sup>J</sup></td><td rowspan="1" colspan="1"/></tr><tr><td rowspan="1" colspan="1">Hinchinbrook Island (HI)</td><td rowspan="1" colspan="1">N.R.</td><td rowspan="1" colspan="1"/></tr><tr><td rowspan="1" colspan="1">Lee Uplands (LE)</td><td rowspan="1" colspan="1">N.R.</td><td rowspan="1" colspan="1"/></tr><tr><td rowspan="1" colspan="1">Spec Uplands (SU)</td><td rowspan="1" colspan="1">N.R.</td><td rowspan="1" colspan="1"/></tr><tr><td rowspan="1" colspan="1">Halifax Uplands (HU)</td><td rowspan="1" colspan="1">N.R.</td><td rowspan="1" colspan="1"/></tr><tr><td rowspan="1" colspan="1">Elliot Uplands (EU)</td><td rowspan="1" colspan="1">Yes<sup>M,F,J</sup></td><td rowspan="1" colspan="1"><italic><tp:taxon-name>Austrarchaea hoskini</tp:taxon-name></italic></td></tr></tbody></table></table-wrap><fig id="F6" position="float" orientation="portrait"><label>Figure 6.</label><caption><p>Morphological differences between the five pedipalp types (Types A-E) identified for species of <italic><tp:taxon-name>Austrarchaea</tp:taxon-name></italic> from north-eastern Queensland, with left bulbs illustrated in ventral view at scale-identical sizes. Type A pedipalps are shared among at least five species from the Wet Tropics bioregion; Types B-E are autapomorphic for single species. Note especially the variation in the size and shape of the bulb, and the shape and orientation of the conductor. C = conductor; E = embolus; ESp = embolic spur; (TS)1-3 = tegular sclerites 1-3. Scale bar = 0.2 mm.</p></caption><graphic xmlns:xlink="http://www.w3.org/1999/xlink" xlink:href="ZooKeys-218-001-g006.jpg" position="float" orientation="portrait" xlink:type="simple"/></fig><fig id="F5" position="float" orientation="portrait"><label>Figure 5.</label><caption><p>Graphs depicting the relationship between carapace length (CL) and carapace height (CH) for species of <italic><tp:taxon-name>Austrarchaea</tp:taxon-name></italic> from north-eastern Queensland. Smaller grey dots denote species of <italic><tp:taxon-name>Austrarchaea</tp:taxon-name></italic> from mid-eastern Australia (see <xref ref-type="bibr" rid="B26">Rix and Harvey 2011</xref>); smaller grey squares denote species of <italic><tp:taxon-name>Zephyrarchaea</tp:taxon-name></italic> from southern Australia (see <xref ref-type="bibr" rid="B27">Rix and Harvey 2012a</xref>). Note the relatively large body sizes of <italic><tp:taxon-name>Austrarchaea hoskini</tp:taxon-name></italic> sp. n. and <italic><tp:taxon-name>Austrarchaea woodae</tp:taxon-name></italic> sp. n., and the body size variation between populations of <italic><tp:taxon-name>Austrarchaea daviesae</tp:taxon-name></italic> from the Atherton Tableland (AT) and Mount Bartle Frere (Mt BF), respectively.</p></caption><graphic xmlns:xlink="http://www.w3.org/1999/xlink" xlink:href="ZooKeys-218-001-g005.jpg" position="float" orientation="portrait" xlink:type="simple"/></fig></tp:treatment-sec><ref-list><ref id="B28"><mixed-citation xmlns:xlink="http://www.w3.org/1999/xlink" xlink:type="simple"><person-group><name name-style="western"><surname>Rix</surname><given-names>MG</given-names></name><name name-style="western"><surname>Harvey</surname><given-names>MS</given-names></name></person-group> (<year>2012b</year>)<article-title> Phylogeny and historical biogeography of ancient assassin spiders (Araneae: Archaeidae) in the Australian mesic zone: evidence for Miocene speciation within Tertiary refugia.</article-title><source>Molecular Phylogenetics and Evolution </source><volume>62</volume>: <fpage>375</fpage>-<lpage>396</lpage>. doi: <ext-link ext-link-type="uri" xlink:href="http://dx.doi.org/10.1016/j.ympev.2011.10.009" xlink:type="simple">10.1016/j.ympev.2011.10.009</ext-link></mixed-citation></ref><ref id="B26"><mixed-citation xmlns:xlink="http://www.w3.org/1999/xlink" xlink:type="simple"><person-group><name name-style="western"><surname>Rix</surname><given-names>MG</given-names></name><name name-style="western"><surname>Harvey</surname><given-names>MS</given-names></name></person-group> (<year>2011</year>)<article-title> Australian Assassins, Part I: a review of the assassin spiders (Araneae, Archaeidae) of mid-eastern Australia.</article-title><source>ZooKeys </source><volume>123</volume>: <fpage>1</fpage>-<lpage>100</lpage>. doi: <ext-link ext-link-type="uri" xlink:href="http://dx.doi.org/10.3897/zookeys.123.1448" xlink:type="simple">10.3897/zookeys.123.1448</ext-link></mixed-citation></ref><ref id="B27"><mixed-citation xmlns:xlink="http://www.w3.org/1999/xlink" xlink:type="simple"><person-group><name name-style="western"><surname>Rix</surname><given-names>MG</given-names></name><name name-style="western"><surname>Harvey</surname><given-names>MS</given-names></name></person-group> (<year>2012a</year>)<article-title> Australian Assassins, Part II: a review of the new assassin spider genus <italic>Zephyrarchaea</italic> (Araneae, Archaeidae) from southern Australia.</article-title><source>ZooKeys </source><volume>191</volume>: <fpage>1</fpage>-<lpage>62</lpage>. doi: <ext-link ext-link-type="uri" xlink:href="http://dx.doi.org/10.3897/zookeys.191.3070" xlink:type="simple">10.3897/zookeys.191.3070</ext-link></mixed-citation></ref></ref-list></tp:taxon-treatment>
