# Supplementary material for: Australian Assassins, Part III: A review of the Assassin Spiders (Araneae, Archaeidae) of tropical north-eastern Queensland
Source: Zookeys. 2012 Aug 30;(218):1–50. doi: 10.3897/zookeys.218.3662 (PMC3433871; doi:10.3897/zookeys.218.3662)
Supplement: XML Treatment for Austrarchaea westi [file zookeys.218.3662-treatment7.xml]

<!DOCTYPE tp:taxon-treatment
  PUBLIC "-//TaxonX//DTD Taxonomic Treatment Publishing DTD v0 20100105//EN" "tax-treatment-NSO.dtd">
<tp:taxon-treatment xmlns:tp="http://www.plazi.org/taxpub"><tp:treatment-meta><mixed-citation publication-type="journal"><person-group><name><surname>Rix</surname><given-names>Michael G.</given-names></name><name><surname>Harvey</surname><given-names>Mark S.</given-names></name></person-group><article-title>Australian Assassins, Part III: A review of the Assassin Spiders (Araneae, Archaeidae) of tropical north-eastern Queensland</article-title><source>Zookeys</source><day>30</day><month>8</month><year>2012</year><volume>2012</volume><issue>218</issue><fpage>1</fpage><lpage>50</lpage><pub-id pub-id-type="doi">10.3897/zookeys.218.3662</pub-id></mixed-citation></tp:treatment-meta><tp:nomenclature><tp:taxon-name>
                            <tp:taxon-name-part taxon-name-part-type="genus">Austrarchaea</tp:taxon-name-part>
                            <tp:taxon-name-part taxon-name-part-type="species">westi</tp:taxon-name-part>
                        <object-id xmlns:xlink="http://www.w3.org/1999/xlink" xlink:type="simple">urn:lsid:zoobank.org:act:1D560E1E-96FB-4F5B-A826-281429ADD500</object-id>
								<object-id xmlns:xlink="http://www.w3.org/1999/xlink" xlink:type="simple">http://species-id.net/wiki/Austrarchaea_westi</object-id>
								</tp:taxon-name><tp:taxon-authority>Rix &amp; Harvey</tp:taxon-authority><tp:taxon-status xmlns:xlink="http://www.w3.org/1999/xlink" xlink:type="simple">sp. n.</tp:taxon-status><xref ref-type="fig" rid="F12">Figs 12</xref><xref ref-type="fig" rid="F21">21</xref><xref ref-type="fig" rid="F25">25</xref></tp:nomenclature><tp:treatment-sec sec-type="Vernacular name"><title>Vernacular name.</title><p>Lamb Range Assassin Spider</p></tp:treatment-sec><tp:treatment-sec sec-type="Type material"><title>Type material.</title><p>Holotype male: Mount Williams, [Dinden National Park], <named-content xmlns:xlink="http://www.w3.org/1999/xlink" content-type="dwc:verbatimCoordinates" xlink:type="simple">16°55'S, 145°40'E</named-content>, pyrethrum, trees and logs, 1000 m, 2.XII.1993, G. Monteith, H. Janetzki (QMB S59537).</p><p><bold>Other material examined. AUSTRALIA: <italic>Queensland</italic>: Dinden National Park:</bold> same data as holotype, 1 juvenile (QMB S59537).</p></tp:treatment-sec><tp:treatment-sec sec-type="Etymology"><title>Etymology.</title><p>The specific epithet is a patronym in honour of Paul West, for his friendship to MSH over many years, and for helping fund the Western Australian Museum’s ‘archaeid project’ from 2009–2012.</p></tp:treatment-sec><tp:treatment-sec sec-type="Diagnosis"><title>Diagnosis.</title><p><italic><tp:taxon-name>Austrarchaea westi</tp:taxon-name></italic> can be distinguished from all other <tp:taxon-name>Archaeidae</tp:taxon-name> from north-eastern Queensland by the presence of a unique Type B pedipalp (<xref ref-type="fig" rid="F6">Fig. 6</xref>), with<!--PageBreak--> very small bulb (width &lt;&lt; 0.30 mm) (<xref ref-type="fig" rid="F6">Figs 6</xref>, <xref ref-type="fig" rid="F12">12D</xref>), and by the relatively short embolus, which is distally enclosed within the conductor (<xref ref-type="fig" rid="F6">Figs 6</xref>, <xref ref-type="fig" rid="F12">12D</xref>). This species can be further distinguished by the very short, barely differentiated accessory setae on the male chelicerae (<xref ref-type="fig" rid="F12">Fig. 12B</xref>).</p></tp:treatment-sec><tp:treatment-sec sec-type="Description"><title>Description.</title><p><italic>Holotype male</italic>: Total length 3.13; leg I femur 3.23; F1/CL ratio 2.65. Cephalothorax reddish-brown; legs beige with darker annulations; abdomen mottled grey-brown and beige, with darker brown dorsal scute and sclerites (<xref ref-type="fig" rid="F12">Fig. 12A</xref>). Carapace tall (CH/CL ratio 2.15); 1.22 long, 2.62 high, 1.13 wide, ‘neck’ 0.65 wide; bearing two pairs of rudimentary horns; highest point of pars cephalica (HPC) approaching posterior quarter of ‘head’ (ratio of HPC to post-ocular length 0.71), carapace gently sloping posterior to HPC; ‘head’ not strongly elevated dorsally (post-ocular ratio 0.27). Chelicerae with very short, barely differentiated accessory setae on anterior face of paturon (<xref ref-type="fig" rid="F12">Fig. 12B</xref>). Abdomen 1.65 long, 1.10 wide; with two pairs of dorsal hump-like tubercles (HT 1-4); dorsal scute fused anteriorly to epigastric sclerites, extending posteriorly to first pair of hump-like tubercles; HT 3-4 each covered by separate dorsal sclerites. Unexpanded pedipalp (<xref ref-type="fig" rid="F12">Figs 12C-E</xref>) of Type B morphology (<xref ref-type="fig" rid="F6">Fig. 6</xref>), very small in size (width of bulb &lt;&lt; 0.30), with large, retrolaterally directed, arched conductor; embolus curved, distally enclosed within conductor, without spur; tegular sclerite 3 (TS 3) porrect, spur-like, with pointed, pro-distally directed apex; TS 2-2a looped over retrolateral edge of conductor, TS 2 not strongly developed distally, TS 2a projecting beyond distal rim of conductor; TS 1 very small, obscured by TS 2-3, not visible in ventral view.</p><p><italic>Female</italic>: Unknown.</p></tp:treatment-sec><tp:treatment-sec sec-type="Distribution"><title>Distribution and habitat.</title><p><italic><tp:taxon-name>Austrarchaea westi</tp:taxon-name></italic> is known only from Mount Williams, on the Lamb Range 11 km west of Cairns (<xref ref-type="fig" rid="F21">Figs 21</xref>, <xref ref-type="fig" rid="F25">25</xref>). The two known specimens were collected in high altitude tropical rainforest.</p></tp:treatment-sec><tp:treatment-sec sec-type="Conservation status"><title>Conservation status.</title><p>Unknown (data deficient).</p></tp:treatment-sec><tp:treatment-sec><!--Section generated to contain objects referenced in tp:taxon-treatment.--><fig id="F12" position="float" orientation="portrait"><label>Figure 12.</label><caption><p><italic><tp:taxon-name>Austrarchaea westi</tp:taxon-name></italic> sp. n. <bold>A–E</bold>, Holotype male (QMB S59537) from Mount Williams, Dinden National Park, NE. Queensland: <bold>A</bold>, cephalothorax and abdomen, lateral view; <bold>B</bold>, chelicerae, lateral view, showing lack of defined accessory setae; <bold>C–D</bold>, pedipalpal bulb, ventral view; <bold>E</bold>, detail of distal tegular sclerites, retrolateral view. C = conductor; E = embolus; T = tegulum; (TS)2-3 = tegular sclerites 2-3. Scale bars: A = 1.0 mm; D = 0.2 mm.</p></caption><graphic xmlns:xlink="http://www.w3.org/1999/xlink" xlink:href="ZooKeys-218-001-g012.jpg" position="float" orientation="portrait" xlink:type="simple"/></fig><fig id="F21" position="float" orientation="portrait"><label>Figure 21.</label><caption><p>Distribution of <italic><tp:taxon-name>Austrarchaea westi</tp:taxon-name></italic> sp. n.: <bold>A</bold>, topographic map showing the known distribution of <tp:taxon-name>Archaeidae</tp:taxon-name> in the north-eastern Queensland Wet Tropics bioregion, with collection localities for <italic><tp:taxon-name>Austrarchaea westi</tp:taxon-name></italic> highlighted in yellow; <bold>B-C</bold>, topographic and satellite maps showing detail of inset (A). Labelled boundaries in (B) denote upland subregional zones of faunal endemism identified by Winter et al. (1984), Williams et al. (1996) and other authors for the central Wet Tropics (modified from Edward 2011). Small squares in (B–C) denote unidentified juvenile specimens; small circles denote unidentified female specimens; large circles denote described species of <italic><tp:taxon-name>Austrarchaea</tp:taxon-name></italic>. AU = Atherton Uplands; BK = Bellenden Ker/Bartle Frere; HI = Hinchinbrook Island; KU = Kirrama Uplands; LE = Lee Uplands; LU = Lamb Uplands; MT = Malbon-Thompson Uplands.</p></caption><graphic xmlns:xlink="http://www.w3.org/1999/xlink" xlink:href="ZooKeys-218-001-g021.jpg" position="float" orientation="portrait" xlink:type="simple"/></fig><fig id="F25" position="float" orientation="portrait"><caption><p><bold>Figure 25.</bold> Summary distribution of the <italic><tp:taxon-name>Austrarchaea daviesae</tp:taxon-name></italic> species-group in tropical north-eastern Queensland, showing collections records for described species (labelled, with black circles) and unidentified juveniles or females (yellow circles) (see <xref ref-type="table" rid="T1">Table 1</xref>). Note the high proportion of unidentified specimens, especially within the Wet Tropics bioregion between Cooktown and Ingham.</p></caption><graphic xmlns:xlink="http://www.w3.org/1999/xlink" xlink:href="ZooKeys-218-001-g025.jpg" position="float" orientation="portrait" xlink:type="simple"/></fig><table-wrap id="T1" position="float" orientation="portrait"><label>Table 1.</label><caption><p>List of upland subregional zones of faunal endemism identified for the Wet Tropics bioregion (by <xref ref-type="bibr" rid="B36">Winter et al. 1984</xref>, <xref ref-type="bibr" rid="B35">Williams et al. 1996</xref> and other authors) (see Discussion; Figs 16B-23B), noting current collection records of <tp:taxon-name>Archaeidae</tp:taxon-name>, including the presence of any described species. Subregional zones are listed from the northern-most Mt Finnigan Uplands (Fig. 16B) to the southern-most Elliot Uplands (Fig. 23B). Note the addition of Hinchinbrook Island (as per <xref ref-type="bibr" rid="B8">Edward 2011</xref>), and the current absence of archaeid collections from four of the southern subregions. F = female specimen/s; J = juvenile specimen/s; M = male specimen/s; N.R. = no recorded specimens.</p></caption><table><tbody><tr><th rowspan="1" colspan="1"><bold>Wet Tropics Upland Subregion</bold></th><th rowspan="1" colspan="1"><bold>Archaeidae</bold></th><th rowspan="1" colspan="1"><bold>Described species</bold></th></tr><tr><td rowspan="1" colspan="1">Mt Finnigan Uplands (FU)</td><td rowspan="1" colspan="1">Yes<sup>M,F,J</sup></td><td rowspan="1" colspan="1"><italic><tp:taxon-name>Austrarchaea wallacei</tp:taxon-name></italic></td></tr><tr><td rowspan="1" colspan="1">Thornton Uplands (TU)</td><td rowspan="1" colspan="1">Yes<sup>F,J</sup></td><td rowspan="1" colspan="1"/></tr><tr><td rowspan="1" colspan="1">Windsor Uplands (WU)</td><td rowspan="1" colspan="1">Yes<sup>M</sup></td><td rowspan="1" colspan="1"><italic><tp:taxon-name>Austrarchaea karenae</tp:taxon-name></italic></td></tr><tr><td rowspan="1" colspan="1">Carbine Uplands (CU)</td><td rowspan="1" colspan="1">Yes<sup>M,F,J</sup></td><td rowspan="1" colspan="1"><italic><tp:taxon-name>Austrarchaea tealei</tp:taxon-name></italic>, <italic><tp:taxon-name>Austrarchaea thompsoni</tp:taxon-name></italic></td></tr><tr><td rowspan="1" colspan="1">Black Mountain Corridor (BM)</td><td rowspan="1" colspan="1">Yes<sup>J</sup></td><td rowspan="1" colspan="1"/></tr><tr><td rowspan="1" colspan="1">Lamb Uplands (LU)</td><td rowspan="1" colspan="1">Yes<sup>M,J</sup></td><td rowspan="1" colspan="1"><italic><tp:taxon-name>Austrarchaea westi</tp:taxon-name></italic></td></tr><tr><td rowspan="1" colspan="1">Malbon-Thompson Uplands (MT)</td><td rowspan="1" colspan="1">Yes<sup>F,J</sup></td><td rowspan="1" colspan="1"/></tr><tr><td rowspan="1" colspan="1">Bellenden Ker/Bartle Frere (BK)</td><td rowspan="1" colspan="1">Yes<sup>M,F,J</sup></td><td rowspan="1" colspan="1"><italic><tp:taxon-name>Austrarchaea daviesae</tp:taxon-name></italic>, <italic><tp:taxon-name>Austrarchaea woodae</tp:taxon-name></italic></td></tr><tr><td rowspan="1" colspan="1">Atherton Uplands (AU)</td><td rowspan="1" colspan="1">Yes<sup>M,F,J</sup></td><td rowspan="1" colspan="1"><italic><tp:taxon-name>Austrarchaea daviesae</tp:taxon-name></italic></td></tr><tr><td rowspan="1" colspan="1">Kirrama Uplands (KU)</td><td rowspan="1" colspan="1">Yes<sup>J</sup></td><td rowspan="1" colspan="1"/></tr><tr><td rowspan="1" colspan="1">Hinchinbrook Island (HI)</td><td rowspan="1" colspan="1">N.R.</td><td rowspan="1" colspan="1"/></tr><tr><td rowspan="1" colspan="1">Lee Uplands (LE)</td><td rowspan="1" colspan="1">N.R.</td><td rowspan="1" colspan="1"/></tr><tr><td rowspan="1" colspan="1">Spec Uplands (SU)</td><td rowspan="1" colspan="1">N.R.</td><td rowspan="1" colspan="1"/></tr><tr><td rowspan="1" colspan="1">Halifax Uplands (HU)</td><td rowspan="1" colspan="1">N.R.</td><td rowspan="1" colspan="1"/></tr><tr><td rowspan="1" colspan="1">Elliot Uplands (EU)</td><td rowspan="1" colspan="1">Yes<sup>M,F,J</sup></td><td rowspan="1" colspan="1"><italic><tp:taxon-name>Austrarchaea hoskini</tp:taxon-name></italic></td></tr></tbody></table></table-wrap><fig id="F6" position="float" orientation="portrait"><label>Figure 6.</label><caption><p>Morphological differences between the five pedipalp types (Types A-E) identified for species of <italic><tp:taxon-name>Austrarchaea</tp:taxon-name></italic> from north-eastern Queensland, with left bulbs illustrated in ventral view at scale-identical sizes. Type A pedipalps are shared among at least five species from the Wet Tropics bioregion; Types B-E are autapomorphic for single species. Note especially the variation in the size and shape of the bulb, and the shape and orientation of the conductor. C = conductor; E = embolus; ESp = embolic spur; (TS)1-3 = tegular sclerites 1-3. Scale bar = 0.2 mm.</p></caption><graphic xmlns:xlink="http://www.w3.org/1999/xlink" xlink:href="ZooKeys-218-001-g006.jpg" position="float" orientation="portrait" xlink:type="simple"/></fig></tp:treatment-sec></tp:taxon-treatment>
