# Supplementary material for: Australian Assassins, Part III: A review of the Assassin Spiders (Araneae, Archaeidae) of tropical north-eastern Queensland
Source: Zookeys. 2012 Aug 30;(218):1–50. doi: 10.3897/zookeys.218.3662 (PMC3433871; doi:10.3897/zookeys.218.3662)
Supplement: XML Treatment for Austrarchaea woodae [file zookeys.218.3662-treatment8.xml]

<!DOCTYPE tp:taxon-treatment
  PUBLIC "-//TaxonX//DTD Taxonomic Treatment Publishing DTD v0 20100105//EN" "tax-treatment-NSO.dtd">
<tp:taxon-treatment xmlns:tp="http://www.plazi.org/taxpub"><tp:treatment-meta><mixed-citation publication-type="journal"><person-group><name><surname>Rix</surname><given-names>Michael G.</given-names></name><name><surname>Harvey</surname><given-names>Mark S.</given-names></name></person-group><article-title>Australian Assassins, Part III: A review of the Assassin Spiders (Araneae, Archaeidae) of tropical north-eastern Queensland</article-title><source>Zookeys</source><day>30</day><month>8</month><year>2012</year><volume>2012</volume><issue>218</issue><fpage>1</fpage><lpage>50</lpage><pub-id pub-id-type="doi">10.3897/zookeys.218.3662</pub-id></mixed-citation></tp:treatment-meta><tp:nomenclature><tp:taxon-name>
                            <tp:taxon-name-part taxon-name-part-type="genus">Austrarchaea</tp:taxon-name-part>
                            <tp:taxon-name-part taxon-name-part-type="species">woodae</tp:taxon-name-part>
                        <object-id xmlns:xlink="http://www.w3.org/1999/xlink" xlink:type="simple">urn:lsid:zoobank.org:act:E4F1A9F7-33E3-4FCF-86CE-C14A1572F037</object-id>
								<object-id xmlns:xlink="http://www.w3.org/1999/xlink" xlink:type="simple">http://species-id.net/wiki/Austrarchaea_woodae</object-id>
								</tp:taxon-name><tp:taxon-authority>Rix &amp; Harvey</tp:taxon-authority><tp:taxon-status xmlns:xlink="http://www.w3.org/1999/xlink" xlink:type="simple">sp. n.</tp:taxon-status><xref ref-type="fig" rid="F13">Figs 13</xref><xref ref-type="fig" rid="F22">22</xref><xref ref-type="fig" rid="F25">25</xref></tp:nomenclature><tp:treatment-sec sec-type="Vernacular name"><title>Vernacular name.</title><p>Mount Bartle Frere Assassin Spider</p></tp:treatment-sec><tp:treatment-sec sec-type="Type material"><title>Type material.</title><p>Holotype male: Mount Bartle Frere, [Wooroonooran National Park], Boulder Caves, Queensland, Australia, [<named-content xmlns:xlink="http://www.w3.org/1999/xlink" content-type="dwc:verbatimCoordinates" xlink:type="simple">17°23'S, 145°47'E</named-content>], 1050 m, 8.XII.1990, G. Monteith, G. Thompson, D. Cook, R. Sheridan (QMB S72988).</p></tp:treatment-sec><tp:treatment-sec sec-type="Etymology"><title>Etymology.</title><p>The specific epithet is a patronym in honour of Dr Hannah Wood, for her pioneering research into the systematics, biology and biogeography of assassin spiders and other <tp:taxon-name>Palpimanoidea</tp:taxon-name>, and for her collaborative support of MGR and MSH during assassin spider research conducted at the Western Australian Museum.</p></tp:treatment-sec><tp:treatment-sec sec-type="Diagnosis"><title>Diagnosis.</title><p><italic><tp:taxon-name>Austrarchaea woodae</tp:taxon-name></italic> can be distinguished from all other <tp:taxon-name>Archaeidae</tp:taxon-name> from north-eastern Queensland by the presence of a unique Type C pedipalp (<xref ref-type="fig" rid="F6">Fig. 6</xref>), with a <!--PageBreak-->proximally constricted conductor (<xref ref-type="fig" rid="F6">Figs 6</xref>, <xref ref-type="fig" rid="F13">13D</xref>), large, flattened, distally folded tegular sclerite 3 (TS 3) (<xref ref-type="fig" rid="F6">Figs 6</xref>, <xref ref-type="fig" rid="F13">13D–E</xref>), and apple-shaped bulb profile in ventral view (<xref ref-type="fig" rid="F6">Figs 6</xref>, <xref ref-type="fig" rid="F13">13C–D</xref>). This species can be further distinguished by the dense, pick-like tuft of accessory setae on the male chelicerae (<xref ref-type="fig" rid="F13">Fig. 13B</xref>; similar only to <italic><tp:taxon-name>Austrarchaea harmsi</tp:taxon-name></italic> among Australian <tp:taxon-name>Archaeidae</tp:taxon-name>), and by the almost spherical abdomen with recumbent hump-like tubercles (<xref ref-type="fig" rid="F13">Fig. 13A</xref>; similar only to species of <italic><tp:taxon-name>Zephyrarchaea</tp:taxon-name></italic> among Australian <tp:taxon-name>Archaeidae</tp:taxon-name>).</p></tp:treatment-sec><tp:treatment-sec sec-type="Description"><title>Description.</title><p><italic>Holotype male</italic>: Total length 3.54; leg I femur 3.74; F1/CL ratio 2.95. Cephalothorax dark reddish-brown; legs tan-brown with darker annulations; abdomen mottled grey-brown and beige, with darker brown dorsal scute and sclerites (<xref ref-type="fig" rid="F13">Fig. 13A</xref>). Carapace very tall (CH/CL ratio 2.22); 1.27 long, 2.82 high, 1.18 wide, ‘neck’ 0.56 wide; bearing two pairs of rudimentary horns; highest point of pars cephalica (HPC) near posterior third of ‘head’ (ratio of HPC to post-ocular length 0.67), carapace steeply sloping and convex posterior to HPC; ‘head’ moderately elevated dorsally (post-ocular ratio 0.31). Chelicerae with dense, pick-like tuft of accessory setae on anterior face of paturon (<xref ref-type="fig" rid="F13">Fig. 13B</xref>). Abdomen 1.69 long, 1.44 wide; almost spherical, with largely recumbent hump-like tubercles; dorsal scute fused anteriorly to epigastric sclerites. Unexpanded pedipalp (<xref ref-type="fig" rid="F13">Figs 13C–E</xref>) of Type C morphology (<xref ref-type="fig" rid="F6">Fig. 6</xref>), with retrolaterally directed, proximally constricted conductor and apple-shaped bulb profile in ventral view; embolus distally directed, slightly sinuous, without spur; tegular sclerite 3 (TS 3) large, flattened, with prominent, distally folded apex; TS 2-2a looped over retrolateral edge of conductor, TS 2 with strongly developed, spur-like apex extending to near distal rim of conductor, TS 2a looping around TS 3 proximally and projecting beyond distal rim of conductor to near tip of embolus; TS 1 indistinct, obscured by TS 2-3.</p><p><italic>Female</italic>: Unknown.</p></tp:treatment-sec><tp:treatment-sec sec-type="Distribution"><title>Distribution and habitat.</title><p><italic><tp:taxon-name>Austrarchaea woodae</tp:taxon-name></italic> is known only from near the summit of Mount Bartle Frere, 12 km south-west of Babinda (<xref ref-type="fig" rid="F22">Figs 22</xref>, <xref ref-type="fig" rid="F25">25</xref>). The only known specimen was collected in high altitude tropical rainforest.</p></tp:treatment-sec><tp:treatment-sec sec-type="Conservation status"><title>Conservation status.</title><p>Unknown (data deficient).</p></tp:treatment-sec><tp:treatment-sec sec-type="Remarks"><title>Remarks.</title><p>See Remarks for <italic><tp:taxon-name>Austrarchaea daviesae</tp:taxon-name></italic> (above).</p></tp:treatment-sec><tp:treatment-sec><!--Section generated to contain objects referenced in tp:taxon-treatment.--><fig id="F13" position="float" orientation="portrait"><label>Figure 13.</label><caption><p><italic><tp:taxon-name>Austrarchaea woodae</tp:taxon-name></italic> sp. n. <bold>A–E</bold>, Holotype male (QMB S72988) from Boulder Caves, Mount Bartle Frere, Wooroonooran National Park, NE. Queensland: <bold>A</bold>, cephalothorax and abdomen, lateral view; <bold>B</bold>, chelicerae, lateral view, showing accessory setae; <bold>C–D</bold>, pedipalpal bulb, ventral view; <bold>E</bold>, detail of distal tegular sclerites, retrolateral view. C = conductor; E = embolus; T = tegulum; (TS)2-3 = tegular sclerites 2-3. Scale bars: A = 1.0 mm; D = 0.2 mm.</p></caption><graphic xmlns:xlink="http://www.w3.org/1999/xlink" xlink:href="ZooKeys-218-001-g013.jpg" position="float" orientation="portrait" xlink:type="simple"/></fig><fig id="F22" position="float" orientation="portrait"><label>Figure 22.</label><caption><p>Distribution of <italic><tp:taxon-name>Austrarchaea woodae</tp:taxon-name></italic> sp. n.: <bold>A</bold>, topographic map showing the known distribution of <tp:taxon-name>Archaeidae</tp:taxon-name> in the north-eastern Queensland Wet Tropics bioregion, with collection localities for <italic><tp:taxon-name>Austrarchaea woodae</tp:taxon-name></italic> highlighted in yellow; <bold>B–C</bold>, topographic and satellite maps showing detail of inset (A). Labelled boundaries in (B) denote upland subregional zones of faunal endemism identified by Winter et al. (1984), Williams et al. (1996) and other authors for the central Wet Tropics (modified from Edward 2011). Small squares in (B–C) denote unidentified juvenile specimens; small circles denote unidentified female specimens; large circles denote described species of <italic><tp:taxon-name>Austrarchaea</tp:taxon-name></italic>. AU = Atherton Uplands; BK = Bellenden Ker/Bartle Frere; HI = Hinchinbrook Island; KU = Kirrama Uplands; LE = Lee Uplands; LU = Lamb Uplands; MT = Malbon-Thompson Uplands.</p></caption><graphic xmlns:xlink="http://www.w3.org/1999/xlink" xlink:href="ZooKeys-218-001-g022.jpg" position="float" orientation="portrait" xlink:type="simple"/></fig><fig id="F25" position="float" orientation="portrait"><caption><p><bold>Figure 25.</bold> Summary distribution of the <italic><tp:taxon-name>Austrarchaea daviesae</tp:taxon-name></italic> species-group in tropical north-eastern Queensland, showing collections records for described species (labelled, with black circles) and unidentified juveniles or females (yellow circles) (see <xref ref-type="table" rid="T1">Table 1</xref>). Note the high proportion of unidentified specimens, especially within the Wet Tropics bioregion between Cooktown and Ingham.</p></caption><graphic xmlns:xlink="http://www.w3.org/1999/xlink" xlink:href="ZooKeys-218-001-g025.jpg" position="float" orientation="portrait" xlink:type="simple"/></fig><table-wrap id="T1" position="float" orientation="portrait"><label>Table 1.</label><caption><p>List of upland subregional zones of faunal endemism identified for the Wet Tropics bioregion (by <xref ref-type="bibr" rid="B36">Winter et al. 1984</xref>, <xref ref-type="bibr" rid="B35">Williams et al. 1996</xref> and other authors) (see Discussion; Figs 16B-23B), noting current collection records of <tp:taxon-name>Archaeidae</tp:taxon-name>, including the presence of any described species. Subregional zones are listed from the northern-most Mt Finnigan Uplands (Fig. 16B) to the southern-most Elliot Uplands (Fig. 23B). Note the addition of Hinchinbrook Island (as per <xref ref-type="bibr" rid="B8">Edward 2011</xref>), and the current absence of archaeid collections from four of the southern subregions. F = female specimen/s; J = juvenile specimen/s; M = male specimen/s; N.R. = no recorded specimens.</p></caption><table><tbody><tr><th rowspan="1" colspan="1"><bold>Wet Tropics Upland Subregion</bold></th><th rowspan="1" colspan="1"><bold>Archaeidae</bold></th><th rowspan="1" colspan="1"><bold>Described species</bold></th></tr><tr><td rowspan="1" colspan="1">Mt Finnigan Uplands (FU)</td><td rowspan="1" colspan="1">Yes<sup>M,F,J</sup></td><td rowspan="1" colspan="1"><italic><tp:taxon-name>Austrarchaea wallacei</tp:taxon-name></italic></td></tr><tr><td rowspan="1" colspan="1">Thornton Uplands (TU)</td><td rowspan="1" colspan="1">Yes<sup>F,J</sup></td><td rowspan="1" colspan="1"/></tr><tr><td rowspan="1" colspan="1">Windsor Uplands (WU)</td><td rowspan="1" colspan="1">Yes<sup>M</sup></td><td rowspan="1" colspan="1"><italic><tp:taxon-name>Austrarchaea karenae</tp:taxon-name></italic></td></tr><tr><td rowspan="1" colspan="1">Carbine Uplands (CU)</td><td rowspan="1" colspan="1">Yes<sup>M,F,J</sup></td><td rowspan="1" colspan="1"><italic><tp:taxon-name>Austrarchaea tealei</tp:taxon-name></italic>, <italic><tp:taxon-name>Austrarchaea thompsoni</tp:taxon-name></italic></td></tr><tr><td rowspan="1" colspan="1">Black Mountain Corridor (BM)</td><td rowspan="1" colspan="1">Yes<sup>J</sup></td><td rowspan="1" colspan="1"/></tr><tr><td rowspan="1" colspan="1">Lamb Uplands (LU)</td><td rowspan="1" colspan="1">Yes<sup>M,J</sup></td><td rowspan="1" colspan="1"><italic><tp:taxon-name>Austrarchaea westi</tp:taxon-name></italic></td></tr><tr><td rowspan="1" colspan="1">Malbon-Thompson Uplands (MT)</td><td rowspan="1" colspan="1">Yes<sup>F,J</sup></td><td rowspan="1" colspan="1"/></tr><tr><td rowspan="1" colspan="1">Bellenden Ker/Bartle Frere (BK)</td><td rowspan="1" colspan="1">Yes<sup>M,F,J</sup></td><td rowspan="1" colspan="1"><italic><tp:taxon-name>Austrarchaea daviesae</tp:taxon-name></italic>, <italic><tp:taxon-name>Austrarchaea woodae</tp:taxon-name></italic></td></tr><tr><td rowspan="1" colspan="1">Atherton Uplands (AU)</td><td rowspan="1" colspan="1">Yes<sup>M,F,J</sup></td><td rowspan="1" colspan="1"><italic><tp:taxon-name>Austrarchaea daviesae</tp:taxon-name></italic></td></tr><tr><td rowspan="1" colspan="1">Kirrama Uplands (KU)</td><td rowspan="1" colspan="1">Yes<sup>J</sup></td><td rowspan="1" colspan="1"/></tr><tr><td rowspan="1" colspan="1">Hinchinbrook Island (HI)</td><td rowspan="1" colspan="1">N.R.</td><td rowspan="1" colspan="1"/></tr><tr><td rowspan="1" colspan="1">Lee Uplands (LE)</td><td rowspan="1" colspan="1">N.R.</td><td rowspan="1" colspan="1"/></tr><tr><td rowspan="1" colspan="1">Spec Uplands (SU)</td><td rowspan="1" colspan="1">N.R.</td><td rowspan="1" colspan="1"/></tr><tr><td rowspan="1" colspan="1">Halifax Uplands (HU)</td><td rowspan="1" colspan="1">N.R.</td><td rowspan="1" colspan="1"/></tr><tr><td rowspan="1" colspan="1">Elliot Uplands (EU)</td><td rowspan="1" colspan="1">Yes<sup>M,F,J</sup></td><td rowspan="1" colspan="1"><italic><tp:taxon-name>Austrarchaea hoskini</tp:taxon-name></italic></td></tr></tbody></table></table-wrap><fig id="F6" position="float" orientation="portrait"><label>Figure 6.</label><caption><p>Morphological differences between the five pedipalp types (Types A-E) identified for species of <italic><tp:taxon-name>Austrarchaea</tp:taxon-name></italic> from north-eastern Queensland, with left bulbs illustrated in ventral view at scale-identical sizes. Type A pedipalps are shared among at least five species from the Wet Tropics bioregion; Types B-E are autapomorphic for single species. Note especially the variation in the size and shape of the bulb, and the shape and orientation of the conductor. C = conductor; E = embolus; ESp = embolic spur; (TS)1-3 = tegular sclerites 1-3. Scale bar = 0.2 mm.</p></caption><graphic xmlns:xlink="http://www.w3.org/1999/xlink" xlink:href="ZooKeys-218-001-g006.jpg" position="float" orientation="portrait" xlink:type="simple"/></fig></tp:treatment-sec></tp:taxon-treatment>
