# Supplementary material for: Australian Assassins, Part III: A review of the Assassin Spiders (Araneae, Archaeidae) of tropical north-eastern Queensland
Source: Zookeys. 2012 Aug 30;(218):1–50. doi: 10.3897/zookeys.218.3662 (PMC3433871; doi:10.3897/zookeys.218.3662)
Supplement: XML Treatment for Austrarchaea hoskini [file zookeys.218.3662-treatment9.xml]

<!DOCTYPE tp:taxon-treatment
  PUBLIC "-//TaxonX//DTD Taxonomic Treatment Publishing DTD v0 20100105//EN" "tax-treatment-NSO.dtd">
<tp:taxon-treatment xmlns:tp="http://www.plazi.org/taxpub"><tp:treatment-meta><mixed-citation publication-type="journal"><person-group><name><surname>Rix</surname><given-names>Michael G.</given-names></name><name><surname>Harvey</surname><given-names>Mark S.</given-names></name></person-group><article-title>Australian Assassins, Part III: A review of the Assassin Spiders (Araneae, Archaeidae) of tropical north-eastern Queensland</article-title><source>Zookeys</source><day>30</day><month>8</month><year>2012</year><volume>2012</volume><issue>218</issue><fpage>1</fpage><lpage>50</lpage><pub-id pub-id-type="doi">10.3897/zookeys.218.3662</pub-id></mixed-citation></tp:treatment-meta><tp:nomenclature><tp:taxon-name>
                            <tp:taxon-name-part taxon-name-part-type="genus">Austrarchaea</tp:taxon-name-part>
                            <tp:taxon-name-part taxon-name-part-type="species">hoskini</tp:taxon-name-part>
                        <object-id xmlns:xlink="http://www.w3.org/1999/xlink" xlink:type="simple">urn:lsid:zoobank.org:act:432C741C-00BA-4E9A-999C-8E0343C9F199</object-id>
								<object-id xmlns:xlink="http://www.w3.org/1999/xlink" xlink:type="simple">http://species-id.net/wiki/Austrarchaea_hoskini</object-id>
								</tp:taxon-name><tp:taxon-authority>Rix &amp; Harvey</tp:taxon-authority><tp:taxon-status xmlns:xlink="http://www.w3.org/1999/xlink" xlink:type="simple">sp. n.</tp:taxon-status><xref ref-type="fig" rid="F14">Figs 14</xref><xref ref-type="fig" rid="F23">23</xref><xref ref-type="fig" rid="F25">25</xref><tp:nomenclature-citation-list><tp:nomenclature-citation><tp:taxon-name>Austrarchaea</tp:taxon-name><comment> sp. n. <xref ref-type="bibr" rid="B28">Rix and Harvey 2012b</xref>: 376, fig. 1G.</comment></tp:nomenclature-citation></tp:nomenclature-citation-list></tp:nomenclature><tp:treatment-sec sec-type="Vernacular name"><title>Vernacular name.</title><p>Mount Elliot Assassin Spider</p></tp:treatment-sec><tp:treatment-sec sec-type="Type material"><title>Type material.</title><p>Holotype male: Mount Elliot, [Bowling Green Bay National Park], Upper North Creek, Queensland, Australia, [<named-content xmlns:xlink="http://www.w3.org/1999/xlink" content-type="dwc:verbatimCoordinates" xlink:type="simple">19°29'S, 146°57'E</named-content>], rainforest, 1000 m, 2–5.XII.1986, G. Monteith, G. Thompson, S. Hamlet (QMB S30811).<!--PageBreak--></p></tp:treatment-sec><tp:treatment-sec sec-type="Paratypes"><title>Paratypes.</title><p>Allotype female, Mount Elliot, [Bowling Green Bay National Park], North Creek, Queensland, Australia, <named-content xmlns:xlink="http://www.w3.org/1999/xlink" content-type="dwc:verbatimCoordinates" xlink:type="simple">19°29'S, 146°57'E</named-content>, 1000 m, 25–27.III.1991, G. Monteith, D. Cook (QMB S17937); 1 male, 1 female, same data (QMB S23045).</p></tp:treatment-sec><tp:treatment-sec sec-type="Other material examined"><title>Other material examined.</title><p><bold>AUSTRALIA: <italic>Queensland</italic>: Bowling Green Bay National Park:</bold> same data as holotype, 1 juvenile (QMB S30811); same data as holotype except pitfall trap, 3–5.XII.1986, 1 juvenile (QMB S30839).</p></tp:treatment-sec><tp:treatment-sec sec-type="Etymology"><title>Etymology.</title><p>The specific epithet is a patronym in honour of Dr Conrad Hoskin, for his contributions to our understanding of Wet Tropics biogeography, and for his efforts in documenting the remarkable endemic biota of Mount Elliot.</p></tp:treatment-sec><tp:treatment-sec sec-type="Diagnosis"><title>Diagnosis.</title><p><italic><tp:taxon-name>Austrarchaea hoskini</tp:taxon-name></italic> can be distinguished from all other <tp:taxon-name>Archaeidae</tp:taxon-name> from north-eastern Queensland by the presence of a unique Type D pedipalp (<xref ref-type="fig" rid="F6">Fig. 6</xref>), with a prolaterally directed conductor (<xref ref-type="fig" rid="F6">Figs 6</xref>, <xref ref-type="fig" rid="F14">14E</xref>), very large, dagger-shaped tegular sclerite 3 (TS 3) (<xref ref-type="fig" rid="F6">Figs 6</xref>, <xref ref-type="fig" rid="F14">14E–F</xref>), and prominent, rounded, fin-shaped embolic spur (<xref ref-type="fig" rid="F14">Fig. 14E</xref>).</p></tp:treatment-sec><tp:treatment-sec sec-type="Description"><title>Description.</title><p><italic>Holotype male</italic>: Total length 3.44; leg I femur 3.59; F1/CL ratio 2.86. Cephalothorax dark reddish-brown; legs tan-brown with darker annulations; abdomen mottled grey-brown and beige, with darker brown dorsal scute and sclerites (<xref ref-type="fig" rid="F14">Fig. 14B</xref>). Carapace very tall (CH/CL ratio 2.29); 1.26 long, 2.87 high, 1.21 wide, ‘neck’ 0.59 wide; bearing two pairs of rudimentary horns; highest point of pars cephalica (HPC) near posterior third of ‘head’ (ratio of HPC to post-ocular length 0.63), carapace almost horizontal posterior to HPC; ‘head’ not strongly elevated dorsally (post-ocular ratio 0.28). Chelicerae with short brush of accessory setae on anterior face of paturon (<xref ref-type="fig" rid="F14">Fig. 14C</xref>). Abdomen 2.00 long, 1.54 wide; with two pairs of dorsal hump-like tubercles (HT 1-4); dorsal scute fused anteriorly to epigastric sclerites, extending posteriorly to first pair of hump-like tubercles; HT 3-4 each covered by separate dorsal sclerites. Unexpanded pedipalp (<xref ref-type="fig" rid="F14">Figs 14D–F</xref>) of Type D morphology (<xref ref-type="fig" rid="F6">Fig. 6</xref>), with large, prolaterally directed, arched conductor; embolus distally directed, sinuous, with prominent, rounded, fin-shaped spur proximal to distal kink in embolus, embolus projecting beyond distal rim of conductor by ~1/3 length of exposed embolic portion; tegular sclerite 3 (TS 3) very large, dagger-like, directed pro-ventrally across bulb; TS 2-2a forming looped, figure-of-eight-shaped structure in ventral view, TS 2 rounded distally, TS 2a projecting beyond distal rim of conductor to near tip of embolus; TS 1 very small, indistinct, probably embedded within haematodochal membranes.</p><p><italic>Allotype female</italic>: Total length 3.79; leg I femur 3.44; F1/CL ratio 2.44. Cephalothorax dark reddish-brown; legs tan-brown with darker annulations; abdomen mottled grey-brown and beige (<xref ref-type="fig" rid="F14">Fig. 14A</xref>). Carapace tall (CH/CL ratio 2.10); 1.41 long, 2.96 high, 1.31 wide; ‘neck’ 0.72 wide; bearing two pairs of rudimentary horns; highest point of pars cephalica (HPC) approaching posterior quarter of ‘head’ (ratio of HPC to post-ocular length 0.71), carapace almost horizontal anterior and slightly posterior to HPC; ‘head’ not strongly elevated dorsally (post-ocular ratio 0.29). Chelicerae without accessory setae on anterior face of paturon. Abdomen 2.31 long, 1.87 wide; with four pairs of dorsal hump-like tubercles (HT 1-4). Internal genitalia (<xref ref-type="fig" rid="F14">Fig. 14G</xref>) with cluster of ~6 variably-shaped spermathecae on either side of gonopore, clusters widely separat<!--PageBreak-->ed along midline of genital plate; innermost (anterior) spermathecae longest, sausage-shaped, bent laterally; other spermathecae variably sausage-shaped or pyriform.</p><p><italic>Variation</italic>: Males (n = 2): total length 3.38–3.44; carapace length 1.22–1.26; carapace height 2.78–2.87; CH/CL ratio 2.28–2.29. Females (n = 2): total length 3.59–3.79; carapace length 1.41 (invariable); carapace height 2.96–3.12; CH/CL ratio 2.10–2.21.</p></tp:treatment-sec><tp:treatment-sec sec-type="Distribution"><title>Distribution and habitat.</title><p><italic><tp:taxon-name>Austrarchaea hoskini</tp:taxon-name></italic> is known only from Mount Elliot, 30 km south-east of Townsville (<xref ref-type="fig" rid="F23">Figs 23</xref>, <xref ref-type="fig" rid="F25">25</xref>). The few known specimens were collected in high altitude rainforest along North Creek.</p></tp:treatment-sec><tp:treatment-sec sec-type="Conservation status"><title>Conservation status.</title><p>Unknown (data deficient).</p></tp:treatment-sec><tp:treatment-sec><!--Section generated to contain objects referenced in tp:taxon-treatment.--><fig id="F14" position="float" orientation="portrait"><label>Figure 14.</label><caption><p><italic><tp:taxon-name>Austrarchaea hoskini</tp:taxon-name></italic> sp. n. <bold>A–B</bold>, Cephalothorax and abdomen, lateral view: <bold>A</bold>, allotype female (QMB S17937) from Mount Elliot, Bowling Green Bay National Park, NE. Queensland; <bold>B</bold>, holotype male (QMB S30811) from Mount Elliot, Bowling Green Bay National Park, NE. Queensland. <bold>C</bold>, Holotype male chelicerae, lateral view, showing accessory setae. <bold>D–F</bold>, Holotype male pedipalp: <bold>D–E</bold>, bulb, ventral view; <bold>F</bold>, detail of distal tegular sclerites, retrolateral view. <bold>G</bold>, Allotype female internal genitalia, postero-ventral view (as seen through posterior rim of genital plate). C = conductor; E = embolus; ESp = embolic spur; GP = genital plate; T = tegulum; (TS)2-3 = tegular sclerites 2-3. Scale bars: A-B = 1.0 mm; E = 0.2 mm.</p></caption><graphic xmlns:xlink="http://www.w3.org/1999/xlink" xlink:href="ZooKeys-218-001-g014.jpg" position="float" orientation="portrait" xlink:type="simple"/></fig><fig id="F23" position="float" orientation="portrait"><label>Figure 23.</label><caption><p>Distribution of <italic><tp:taxon-name>Austrarchaea hoskini</tp:taxon-name></italic> sp. n.: <bold>A</bold>, topographic map showing the known distribution of <tp:taxon-name>Archaeidae</tp:taxon-name> in the north-eastern Queensland Wet Tropics bioregion, with collection localities for <italic><tp:taxon-name>Austrarchaea hoskini</tp:taxon-name></italic> highlighted in yellow; <bold>B–C</bold>, topographic and satellite maps showing detail of inset (A). Labelled boundaries in (B) denote upland subregional zones of faunal endemism identified by Winter et al. (1984), Williams et al. (1996) and other authors for the southern Wet Tropics (modified from Edward 2011). EU = Elliot Uplands; HU = Halifax Uplands.</p></caption><graphic xmlns:xlink="http://www.w3.org/1999/xlink" xlink:href="ZooKeys-218-001-g023.jpg" position="float" orientation="portrait" xlink:type="simple"/></fig><fig id="F25" position="float" orientation="portrait"><caption><p><bold>Figure 25.</bold> Summary distribution of the <italic><tp:taxon-name>Austrarchaea daviesae</tp:taxon-name></italic> species-group in tropical north-eastern Queensland, showing collections records for described species (labelled, with black circles) and unidentified juveniles or females (yellow circles) (see <xref ref-type="table" rid="T1">Table 1</xref>). Note the high proportion of unidentified specimens, especially within the Wet Tropics bioregion between Cooktown and Ingham.</p></caption><graphic xmlns:xlink="http://www.w3.org/1999/xlink" xlink:href="ZooKeys-218-001-g025.jpg" position="float" orientation="portrait" xlink:type="simple"/></fig><table-wrap id="T1" position="float" orientation="portrait"><label>Table 1.</label><caption><p>List of upland subregional zones of faunal endemism identified for the Wet Tropics bioregion (by <xref ref-type="bibr" rid="B36">Winter et al. 1984</xref>, <xref ref-type="bibr" rid="B35">Williams et al. 1996</xref> and other authors) (see Discussion; Figs 16B-23B), noting current collection records of <tp:taxon-name>Archaeidae</tp:taxon-name>, including the presence of any described species. Subregional zones are listed from the northern-most Mt Finnigan Uplands (Fig. 16B) to the southern-most Elliot Uplands (Fig. 23B). Note the addition of Hinchinbrook Island (as per <xref ref-type="bibr" rid="B8">Edward 2011</xref>), and the current absence of archaeid collections from four of the southern subregions. F = female specimen/s; J = juvenile specimen/s; M = male specimen/s; N.R. = no recorded specimens.</p></caption><table><tbody><tr><th rowspan="1" colspan="1"><bold>Wet Tropics Upland Subregion</bold></th><th rowspan="1" colspan="1"><bold>Archaeidae</bold></th><th rowspan="1" colspan="1"><bold>Described species</bold></th></tr><tr><td rowspan="1" colspan="1">Mt Finnigan Uplands (FU)</td><td rowspan="1" colspan="1">Yes<sup>M,F,J</sup></td><td rowspan="1" colspan="1"><italic><tp:taxon-name>Austrarchaea wallacei</tp:taxon-name></italic></td></tr><tr><td rowspan="1" colspan="1">Thornton Uplands (TU)</td><td rowspan="1" colspan="1">Yes<sup>F,J</sup></td><td rowspan="1" colspan="1"/></tr><tr><td rowspan="1" colspan="1">Windsor Uplands (WU)</td><td rowspan="1" colspan="1">Yes<sup>M</sup></td><td rowspan="1" colspan="1"><italic><tp:taxon-name>Austrarchaea karenae</tp:taxon-name></italic></td></tr><tr><td rowspan="1" colspan="1">Carbine Uplands (CU)</td><td rowspan="1" colspan="1">Yes<sup>M,F,J</sup></td><td rowspan="1" colspan="1"><italic><tp:taxon-name>Austrarchaea tealei</tp:taxon-name></italic>, <italic><tp:taxon-name>Austrarchaea thompsoni</tp:taxon-name></italic></td></tr><tr><td rowspan="1" colspan="1">Black Mountain Corridor (BM)</td><td rowspan="1" colspan="1">Yes<sup>J</sup></td><td rowspan="1" colspan="1"/></tr><tr><td rowspan="1" colspan="1">Lamb Uplands (LU)</td><td rowspan="1" colspan="1">Yes<sup>M,J</sup></td><td rowspan="1" colspan="1"><italic><tp:taxon-name>Austrarchaea westi</tp:taxon-name></italic></td></tr><tr><td rowspan="1" colspan="1">Malbon-Thompson Uplands (MT)</td><td rowspan="1" colspan="1">Yes<sup>F,J</sup></td><td rowspan="1" colspan="1"/></tr><tr><td rowspan="1" colspan="1">Bellenden Ker/Bartle Frere (BK)</td><td rowspan="1" colspan="1">Yes<sup>M,F,J</sup></td><td rowspan="1" colspan="1"><italic><tp:taxon-name>Austrarchaea daviesae</tp:taxon-name></italic>, <italic><tp:taxon-name>Austrarchaea woodae</tp:taxon-name></italic></td></tr><tr><td rowspan="1" colspan="1">Atherton Uplands (AU)</td><td rowspan="1" colspan="1">Yes<sup>M,F,J</sup></td><td rowspan="1" colspan="1"><italic><tp:taxon-name>Austrarchaea daviesae</tp:taxon-name></italic></td></tr><tr><td rowspan="1" colspan="1">Kirrama Uplands (KU)</td><td rowspan="1" colspan="1">Yes<sup>J</sup></td><td rowspan="1" colspan="1"/></tr><tr><td rowspan="1" colspan="1">Hinchinbrook Island (HI)</td><td rowspan="1" colspan="1">N.R.</td><td rowspan="1" colspan="1"/></tr><tr><td rowspan="1" colspan="1">Lee Uplands (LE)</td><td rowspan="1" colspan="1">N.R.</td><td rowspan="1" colspan="1"/></tr><tr><td rowspan="1" colspan="1">Spec Uplands (SU)</td><td rowspan="1" colspan="1">N.R.</td><td rowspan="1" colspan="1"/></tr><tr><td rowspan="1" colspan="1">Halifax Uplands (HU)</td><td rowspan="1" colspan="1">N.R.</td><td rowspan="1" colspan="1"/></tr><tr><td rowspan="1" colspan="1">Elliot Uplands (EU)</td><td rowspan="1" colspan="1">Yes<sup>M,F,J</sup></td><td rowspan="1" colspan="1"><italic><tp:taxon-name>Austrarchaea hoskini</tp:taxon-name></italic></td></tr></tbody></table></table-wrap><fig id="F6" position="float" orientation="portrait"><label>Figure 6.</label><caption><p>Morphological differences between the five pedipalp types (Types A-E) identified for species of <italic><tp:taxon-name>Austrarchaea</tp:taxon-name></italic> from north-eastern Queensland, with left bulbs illustrated in ventral view at scale-identical sizes. Type A pedipalps are shared among at least five species from the Wet Tropics bioregion; Types B-E are autapomorphic for single species. Note especially the variation in the size and shape of the bulb, and the shape and orientation of the conductor. C = conductor; E = embolus; ESp = embolic spur; (TS)1-3 = tegular sclerites 1-3. Scale bar = 0.2 mm.</p></caption><graphic xmlns:xlink="http://www.w3.org/1999/xlink" xlink:href="ZooKeys-218-001-g006.jpg" position="float" orientation="portrait" xlink:type="simple"/></fig></tp:treatment-sec><ref-list><ref id="B28"><mixed-citation xmlns:xlink="http://www.w3.org/1999/xlink" xlink:type="simple"><person-group><name name-style="western"><surname>Rix</surname><given-names>MG</given-names></name><name name-style="western"><surname>Harvey</surname><given-names>MS</given-names></name></person-group> (<year>2012b</year>)<article-title> Phylogeny and historical biogeography of ancient assassin spiders (Araneae: Archaeidae) in the Australian mesic zone: evidence for Miocene speciation within Tertiary refugia.</article-title><source>Molecular Phylogenetics and Evolution </source><volume>62</volume>: <fpage>375</fpage>-<lpage>396</lpage>. doi: <ext-link ext-link-type="uri" xlink:href="http://dx.doi.org/10.1016/j.ympev.2011.10.009" xlink:type="simple">10.1016/j.ympev.2011.10.009</ext-link></mixed-citation></ref></ref-list></tp:taxon-treatment>
