# Supplementary material for: Australian Assassins, Part III: A review of the Assassin Spiders (Araneae, Archaeidae) of tropical north-eastern Queensland
Source: Zookeys. 2012 Aug 30;(218):1–50. doi: 10.3897/zookeys.218.3662 (PMC3433871; doi:10.3897/zookeys.218.3662)
Supplement: XML Treatment for Austrarchaea [file zookeys.218.3662-treatment10.xml]

<!DOCTYPE tp:taxon-treatment
  PUBLIC "-//TaxonX//DTD Taxonomic Treatment Publishing DTD v0 20100105//EN" "tax-treatment-NSO.dtd">
<tp:taxon-treatment xmlns:tp="http://www.plazi.org/taxpub"><tp:treatment-meta><mixed-citation publication-type="journal"><person-group><name><surname>Rix</surname><given-names>Michael G.</given-names></name><name><surname>Harvey</surname><given-names>Mark S.</given-names></name></person-group><article-title>Australian Assassins, Part III: A review of the Assassin Spiders (Araneae, Archaeidae) of tropical north-eastern Queensland</article-title><source>Zookeys</source><day>30</day><month>8</month><year>2012</year><volume>2012</volume><issue>218</issue><fpage>1</fpage><lpage>50</lpage><pub-id pub-id-type="doi">10.3897/zookeys.218.3662</pub-id></mixed-citation></tp:treatment-meta><tp:nomenclature><tp:taxon-name>
                            <tp:taxon-name-part taxon-name-part-type="genus">Austrarchaea</tp:taxon-name-part>
                        </tp:taxon-name><tp:taxon-status xmlns:xlink="http://www.w3.org/1999/xlink" xlink:type="simple">spp. (unidentified specimens)</tp:taxon-status></tp:nomenclature><tp:treatment-sec sec-type="Note"><title>Note.</title><p>In the absence of adult male specimens or molecular data, the following female and juvenile specimens (see <xref ref-type="fig" rid="F16">Figs 16</xref><xref ref-type="fig" rid="F17"/><xref ref-type="fig" rid="F18"/><xref ref-type="fig" rid="F19"/><xref ref-type="fig" rid="F20"/><xref ref-type="fig" rid="F21"/><xref ref-type="fig" rid="F22"/><xref ref-type="fig" rid="F23">–23</xref>, <xref ref-type="fig" rid="F25">25</xref>) could not be confidently identified as known species. Species of <italic><tp:taxon-name>Austrarchaea</tp:taxon-name></italic> are difficult to identify (and diagnose) by females alone, and in the Wet Tropics these difficulties were compounded by the absence of representative adults from across the region. Material is thus here listed according to upland subregional zones of faunal endemism, as proposed for the Wet Tropics bioregion (see Discussion, below; <xref ref-type="table" rid="T1">Table 1</xref>; <xref ref-type="fig" rid="F16">Figs 16B</xref><xref ref-type="fig" rid="F17"/><xref ref-type="fig" rid="F18"/><xref ref-type="fig" rid="F19"/><xref ref-type="fig" rid="F20"/><xref ref-type="fig" rid="F21"/><xref ref-type="fig" rid="F22"/><xref ref-type="fig" rid="F23">–23B</xref>).</p><table-wrap id="T1" position="float" orientation="portrait"><label>Table 1.</label><caption><p>List of upland subregional zones of faunal endemism identified for the Wet Tropics bioregion (by <xref ref-type="bibr" rid="B36">Winter et al. 1984</xref>, <xref ref-type="bibr" rid="B35">Williams et al. 1996</xref> and other authors) (see Discussion; Figs 16B-23B), noting current collection records of <tp:taxon-name>Archaeidae</tp:taxon-name>, including the presence of any described species. Subregional zones are listed from the northern-most Mt Finnigan Uplands (Fig. 16B) to the southern-most Elliot Uplands (Fig. 23B). Note the addition of Hinchinbrook Island (as per <xref ref-type="bibr" rid="B8">Edward 2011</xref>), and the current absence of archaeid collections from four of the southern subregions. F = female specimen/s; J = juvenile specimen/s; M = male specimen/s; N.R. = no recorded specimens.</p></caption><table><tbody><tr><th rowspan="1" colspan="1"><bold>Wet Tropics Upland Subregion</bold></th><th rowspan="1" colspan="1"><bold>Archaeidae</bold></th><th rowspan="1" colspan="1"><bold>Described species</bold></th></tr><tr><td rowspan="1" colspan="1">Mt Finnigan Uplands (FU)</td><td rowspan="1" colspan="1">Yes<sup>M,F,J</sup></td><td rowspan="1" colspan="1"><italic><tp:taxon-name>Austrarchaea wallacei</tp:taxon-name></italic></td></tr><tr><td rowspan="1" colspan="1">Thornton Uplands (TU)</td><td rowspan="1" colspan="1">Yes<sup>F,J</sup></td><td rowspan="1" colspan="1"/></tr><tr><td rowspan="1" colspan="1">Windsor Uplands (WU)</td><td rowspan="1" colspan="1">Yes<sup>M</sup></td><td rowspan="1" colspan="1"><italic><tp:taxon-name>Austrarchaea karenae</tp:taxon-name></italic></td></tr><tr><td rowspan="1" colspan="1">Carbine Uplands (CU)</td><td rowspan="1" colspan="1">Yes<sup>M,F,J</sup></td><td rowspan="1" colspan="1"><italic><tp:taxon-name>Austrarchaea tealei</tp:taxon-name></italic>, <italic><tp:taxon-name>Austrarchaea thompsoni</tp:taxon-name></italic></td></tr><tr><td rowspan="1" colspan="1">Black Mountain Corridor (BM)</td><td rowspan="1" colspan="1">Yes<sup>J</sup></td><td rowspan="1" colspan="1"/></tr><tr><td rowspan="1" colspan="1">Lamb Uplands (LU)</td><td rowspan="1" colspan="1">Yes<sup>M,J</sup></td><td rowspan="1" colspan="1"><italic><tp:taxon-name>Austrarchaea westi</tp:taxon-name></italic></td></tr><tr><td rowspan="1" colspan="1">Malbon-Thompson Uplands (MT)</td><td rowspan="1" colspan="1">Yes<sup>F,J</sup></td><td rowspan="1" colspan="1"/></tr><tr><td rowspan="1" colspan="1">Bellenden Ker/Bartle Frere (BK)</td><td rowspan="1" colspan="1">Yes<sup>M,F,J</sup></td><td rowspan="1" colspan="1"><italic><tp:taxon-name>Austrarchaea daviesae</tp:taxon-name></italic>, <italic><tp:taxon-name>Austrarchaea woodae</tp:taxon-name></italic></td></tr><tr><td rowspan="1" colspan="1">Atherton Uplands (AU)</td><td rowspan="1" colspan="1">Yes<sup>M,F,J</sup></td><td rowspan="1" colspan="1"><italic><tp:taxon-name>Austrarchaea daviesae</tp:taxon-name></italic></td></tr><tr><td rowspan="1" colspan="1">Kirrama Uplands (KU)</td><td rowspan="1" colspan="1">Yes<sup>J</sup></td><td rowspan="1" colspan="1"/></tr><tr><td rowspan="1" colspan="1">Hinchinbrook Island (HI)</td><td rowspan="1" colspan="1">N.R.</td><td rowspan="1" colspan="1"/></tr><tr><td rowspan="1" colspan="1">Lee Uplands (LE)</td><td rowspan="1" colspan="1">N.R.</td><td rowspan="1" colspan="1"/></tr><tr><td rowspan="1" colspan="1">Spec Uplands (SU)</td><td rowspan="1" colspan="1">N.R.</td><td rowspan="1" colspan="1"/></tr><tr><td rowspan="1" colspan="1">Halifax Uplands (HU)</td><td rowspan="1" colspan="1">N.R.</td><td rowspan="1" colspan="1"/></tr><tr><td rowspan="1" colspan="1">Elliot Uplands (EU)</td><td rowspan="1" colspan="1">Yes<sup>M,F,J</sup></td><td rowspan="1" colspan="1"><italic><tp:taxon-name>Austrarchaea hoskini</tp:taxon-name></italic></td></tr></tbody></table></table-wrap></tp:treatment-sec><tp:treatment-sec sec-type="Material examined"><title>Material examined.</title><p><bold>AUSTRALIA: <italic>Queensland</italic>:</bold> <bold>FINNIGAN UPLANDS: Monkhouse Timber Reserve:</bold> Moses Creek, 4 km NNE. of Mount Finnigan, <named-content xmlns:xlink="http://www.w3.org/1999/xlink" content-type="dwc:verbatimCoordinates" xlink:type="simple">15°47'S, 145°17'E</named-content>, berlesate, sieved rainforest litter, 14–16.X.1980, T. Weir, 1♀ (ANIC); Mount Boolbun South, <named-content xmlns:xlink="http://www.w3.org/1999/xlink" content-type="dwc:verbatimCoordinates" xlink:type="simple">15°57'S, 145°08'E</named-content>, 850–1000 m, 4–6.XI.1995, G. Monteith, D. Cook, L. Roberts, 1♀ (QMB S41070). <bold>Cedar Bay National Park:</bold> Mount Hartley, <named-content xmlns:xlink="http://www.w3.org/1999/xlink" content-type="dwc:verbatimCoordinates" xlink:type="simple">15°47'S, 145°19'E</named-content>, pyrethrum, trees &amp; logs, 750 m, 8.XI.1995, G. Monteith, 1 juvenile (QMB). <bold>THORNTON UPLANDS: Daintree National Park (Cape Tribulation Section):</bold> Mount Sorrow Ridge Walk, centre saddle ~1.5 km from start, <named-content xmlns:xlink="http://www.w3.org/1999/xlink" content-type="dwc:verbatimCoordinates" xlink:type="simple">16°04'35"S, 145°27'32"E</named-content>, sifting elevated leaf litter under lawyer vine palms, tropical rainforest, 203 m, 20.III.2012, M. &amp; A. Rix, 2♀, 1 juvenile (WAM T125629); same data, 1♀ (QMB S92211); on track to Mount Sorrow, <named-content xmlns:xlink="http://www.w3.org/1999/xlink" content-type="dwc:verbatimCoordinates" xlink:type="simple">16°04'43"S, 145°27'42"E</named-content>, day collecting, sifting leaf litter, mini-winklers, rainforest, 600 m, 20.IV.2009, H. Wood, 1♀ (CASENT 9028390); 4 km W. of Cape Tribulation (Site 8), <named-content xmlns:xlink="http://www.w3.org/1999/xlink" content-type="dwc:verbatimCoordinates" xlink:type="simple">16°05'S, 145°26'E</named-content>, QM berlesate, stick brushing, rainforest, 720 m, 29–30.IX.1982, G. Monteith, D. Yeates, G. Thompson, 1 juvenile (QMB S30802); 5 km W. of Cape Tribulation (Site 10), pyrethrum knockdown, rainforest, 780 m, 28.IX.1982, G. Monteith, D. Yeates, G. Thompson, 1 juvenile (QMB S30818); 4.5–5 km W. of Cape Tribulation (Top Camp), pyrethrum knockdown, rainforest, 760–780 m, 1–6.X.1982, G. Monteith, D. Yeates, G. Thompson, 1 juvenile (QMB S30825); Thornton Peak, via Daintree, 1100–1300 m, 24–27.IX.1984, G. &amp; S. Monteith, 1 juvenile (QMB S30801). <bold>Monkhouse Timber Reserve:</bold> Mount Pieter Botte, <named-content xmlns:xlink="http://www.w3.org/1999/xlink" content-type="dwc:verbatimCoordinates" xlink:type="simple">16°04'S, 145°24'E</named-content>, pyrethrum, trees, logs,<!--PageBreak--> rocks, 950 m, 21.XI.1983, G. Monteith, H. Janetzki, 1 juvenile (QMB). <bold>CARBINE UPLANDS: Daintree National Park (Mossman Gorge Section):</bold> Upper Whyanbeel Creek, <named-content xmlns:xlink="http://www.w3.org/1999/xlink" content-type="dwc:verbatimCoordinates" xlink:type="simple">16°23'S, 145°17'E</named-content>, pyrethrum, mossy rocks, 1150 m, 5.IX.1992, G. Monteith, 3 juveniles (QMB S38582). <bold>Mount Lewis Forest Reserve:</bold> Mount Lewis, summit, via Julatten, QM berlesate, stick brushings, rainforest, 1200 m, 10.IX.1981, G. Monteith, D. Cook, 1 juvenile (QMB S30841). <bold>Mount Spurgeon Forest Reserve:</bold> Mount Spurgeon, summit, <named-content xmlns:xlink="http://www.w3.org/1999/xlink" content-type="dwc:verbatimCoordinates" xlink:type="simple">16°26'S, 145°12'E</named-content>, 1320 m, 21.XI.1997, G. Monteith, D. Cook, C. Burwell, 1♀ (QMB S35869). <bold>BLACK MOUNTAIN CORRIDOR: Mowbray National Park:</bold> Black Mountain, 17 km ESE. of Julatten, pyrethrum knockdown, 800–1000 m, 29–30.IV.1982, G. Monteith, D. Yeates, D. Cook, 1 juvenile (QMB S30813). <bold>LAMB UPLANDS: Danbulla National Park:</bold> Mount Haig, <named-content xmlns:xlink="http://www.w3.org/1999/xlink" content-type="dwc:verbatimCoordinates" xlink:type="simple">17°06'S, 145°36'E</named-content>, pitfall trap, 1150 m, 4–31.V.1995, P. Zborowski, 1 juvenile (ANIC). <bold>Dinden National Park:</bold> Isley Hills, <named-content xmlns:xlink="http://www.w3.org/1999/xlink" content-type="dwc:verbatimCoordinates" xlink:type="simple">17°03'S, 145°42'E</named-content>, pyrethrum, trees and rocks, 1050 m, 30.XI.1993, G. Monteith, H. Janetzki, 1 juvenile (QMB S59692). <bold>MALBON-THOMPSON UPLANDS: Russell River National Park:</bold> Graham Range, <named-content xmlns:xlink="http://www.w3.org/1999/xlink" content-type="dwc:verbatimCoordinates" xlink:type="simple">17°17'S, 145°58'E</named-content>, pyrethrum, logs, 550 m, 8–9.XII.1995, G. Monteith, G. Thompson, D. Cook, 1♀ (QMB S37969); same data except pyrethrum, trees and logs, 1.XI.1995, G. Monteith, 2 juveniles (QMB). <bold>BELLENDEN KER/BARTLE FRERE: Wooroonooran National Park:</bold> Bellenden Ker Range, 0.5 km south of Cable Tower No. 7, pyrethrum knockdown on logs, stones and tree trunks, 500 m, 17–24.X.1981, Earthwatch, QM, 1 juvenile (QMB S30828); Massey Range, <named-content xmlns:xlink="http://www.w3.org/1999/xlink" content-type="dwc:verbatimCoordinates" xlink:type="simple">17°16'S, 145°49'E</named-content>, QM berlesate, sieved litter, rainforest, 1250 m, 10.X.1991, G. Monteith, H. Janetzki, 1 juvenile (QMB S49636). <bold>ATHERTON UPLANDS: Herberton Range National Park:</bold> Longlands Gap, <named-content xmlns:xlink="http://www.w3.org/1999/xlink" content-type="dwc:verbatimCoordinates" xlink:type="simple">17°28'S, 145°29'E</named-content>, pitfall trap, 1150 m, 4.II.–6.III.1995, P. Zborowski, 1 juvenile (ANIC). <bold>Herberton Range State Forest:</bold> Baldy Mountain Road, 7 km SW. Atherton, pyrethrum, logs &amp; trees, 1150 m, 9.XII.1988, G. Monteith, G. Thompson, 1 juvenile (QMB). <bold>Tully Gorge National Park:</bold> Mount Tyson, 2 km W. of Tully, <named-content xmlns:xlink="http://www.w3.org/1999/xlink" content-type="dwc:verbatimCoordinates" xlink:type="simple">17°55'S, 145°54'E</named-content>, QM berlesate, sieved litter, rainforest, 650 m, 7.V.1983, D. Yeates, 1 juvenile (QMB S30800); Upper Boulder Creek, via Tully, <named-content xmlns:xlink="http://www.w3.org/1999/xlink" content-type="dwc:verbatimCoordinates" xlink:type="simple">17°50'S, 145°54'E</named-content>, QM berlesate, sieved litter, rainforest, 900 m, 27.X.1983, G. Monteith, D. Yeates, G. Thompson, 1 juvenile (QMB S30805); Upper Boulder Creek, 10 km N. of Tully, 800 m, 4–5.XII.1989, G. Monteith, G. Thompson, H. Janetzki, 1♀ (QMB S73924); Upper Boulder Creek, 11 km NNW. of Tully, 850 m, 16–19.XI.1984, D. Cook, G. Monteith, G. Thompson, 1♀ (QMB S30815); same data except pyrethrum, logs &amp; trees, 1000 m, 5.XII.1989, G. Monteith, G. Thompson, H. Janetzki, 1 juvenile (QMB). <bold>Wooroonooran National Park:</bold> Hughes Road, Topaz, <named-content xmlns:xlink="http://www.w3.org/1999/xlink" content-type="dwc:verbatimCoordinates" xlink:type="simple">17°26'S, 145°42'E</named-content>, pitfall trap, 650 m, VII.–IX.1993, G. Monteith, S. Breeden, 1 juvenile (QMB S25715); “Palmerston National Park”, <named-content xmlns:xlink="http://www.w3.org/1999/xlink" content-type="dwc:verbatimCoordinates" xlink:type="simple">17°35'30"S, 145°42'00"E</named-content>, pitfall trap, rainforest, 670 m, 25.VII.–30.XI.1992, R. Raven, P. &amp; E. Lawless, M. Shaw, 1 juvenile (QMB S21921). <bold>KIRRAMA UPLANDS: Girringun National Park:</bold> Cardwell Range, Upper Broadwater Creek Valley, pitfall trap, rainforest, 750 m, 18.XII.1986–14.I.1987, G. Monteith, G. Thompson, S. Hamlet, 1 juvenile (QMB S30842).</p></tp:treatment-sec><tp:treatment-sec><!--Section generated to contain objects referenced in tp:taxon-treatment.--><fig id="F16" position="float" orientation="portrait"><label>Figure 16.</label><caption><p>Distribution of <italic><tp:taxon-name>Austrarchaea daviesae</tp:taxon-name></italic> Forster &amp; Platnick, 1984: <bold>A</bold>, topographic map showing the known distribution of <tp:taxon-name>Archaeidae</tp:taxon-name> in the north-eastern Queensland Wet Tropics bioregion, with collection localities for <italic><tp:taxon-name>Austrarchaea daviesae</tp:taxon-name></italic> highlighted in yellow; <bold>B–C</bold>, topographic and satellite maps showing detail of inset (A). Labelled boundaries in (B) denote upland subregional zones of faunal endemism identified by Winter et al. (1984), Williams et al. (1996) and other authors for the central Wet Tropics (modified from Edward 2011). Small squares in (B–C) denote unidentified juvenile specimens; small circles denote unidentified female specimens; large circles denote described species of <italic><tp:taxon-name>Austrarchaea</tp:taxon-name></italic>. AU = Atherton Uplands; BK = Bellenden Ker/Bartle Frere; HI = Hinchinbrook Island; KU = Kirrama Uplands; LE = Lee Uplands; LU = Lamb Uplands; MT = Malbon-Thompson Uplands.</p></caption><graphic xmlns:xlink="http://www.w3.org/1999/xlink" xlink:href="ZooKeys-218-001-g016.jpg" position="float" orientation="portrait" xlink:type="simple"/></fig><fig id="F17" position="float" orientation="portrait"><label>Figure 17.</label><caption><p>Distribution of <italic><tp:taxon-name>Austrarchaea wallacei</tp:taxon-name></italic> sp. n.: <bold>A</bold>, topographic map showing the known distribution of <tp:taxon-name>Archaeidae</tp:taxon-name> in the north-eastern Queensland Wet Tropics bioregion, with collection localities for <italic><tp:taxon-name>Austrarchaea wallacei</tp:taxon-name></italic> highlighted in yellow; <bold>B–C</bold>, topographic and satellite maps showing detail of inset (A). Labelled boundaries in (B) denote upland subregional zones of faunal endemism identified by Winter et al. (1984), Williams et al. (1996) and other authors for the northern Wet Tropics (modified from Edward 2011). Small squares in (B–C) denote unidentified juvenile specimens; small circles denote unidentified female specimens; large circles denote described species of <italic><tp:taxon-name>Austrarchaea</tp:taxon-name></italic>. BM = Black Mountain Corridor; CU = Carbine Uplands; FU = Mt Finnigan Uplands; TU = Thornton Uplands; WU = Windsor Uplands.</p></caption><graphic xmlns:xlink="http://www.w3.org/1999/xlink" xlink:href="ZooKeys-218-001-g017.jpg" position="float" orientation="portrait" xlink:type="simple"/></fig><fig id="F18" position="float" orientation="portrait"><label>Figure 18.</label><caption><p>Distribution of <italic><tp:taxon-name>Austrarchaea karenae</tp:taxon-name></italic> sp. n.: <bold>A</bold>, topographic map showing the known distribution of <tp:taxon-name>Archaeidae</tp:taxon-name> in the north-eastern Queensland Wet Tropics bioregion, with collection localities for <italic><tp:taxon-name>Austrarchaea karenae</tp:taxon-name></italic> highlighted in yellow; <bold>B–C</bold>, topographic and satellite maps showing detail of inset (A). Labelled boundaries in (B) denote upland subregional zones of faunal endemism identified by Winter et al. (1984), Williams et al. (1996) and other authors for the northern Wet Tropics (modified from Edward 2011). Small squares in (B–C) denote unidentified juvenile specimens; small circles denote unidentified female specimens; large circles denote described species of <italic><tp:taxon-name>Austrarchaea</tp:taxon-name></italic>. BM = Black Mountain Corridor; CU = Carbine Uplands; FU = Mt Finnigan Uplands; TU = Thornton Uplands; WU = Windsor Uplands.</p></caption><graphic xmlns:xlink="http://www.w3.org/1999/xlink" xlink:href="ZooKeys-218-001-g018.jpg" position="float" orientation="portrait" xlink:type="simple"/></fig><fig id="F19" position="float" orientation="portrait"><label>Figure 19.</label><caption><p>Distribution of <italic><tp:taxon-name>Austrarchaea thompsoni</tp:taxon-name></italic> sp. n.: <bold>A</bold>, topographic map showing the known distrib ution of <tp:taxon-name>Archaeidae</tp:taxon-name> in the north-eastern Queensland Wet Tropics bioregion, with collection localities for <italic><tp:taxon-name>Austrarchaea thompsoni</tp:taxon-name></italic> highlighted in yellow; <bold>B–C</bold>, topographic and satellite maps showing detail of inset (A). Labelled boundaries in (B) denote upland subregional zones of faunal endemism identified by Winter et al. (1984), Williams et al. (1996) and other authors for the northern Wet Tropics (modified from Edward 2011). Small squares in (B–C) denote unidentified juvenile specimens; small circles denote unidentified female specimens; large circles denote described species of <italic><tp:taxon-name>Austrarchaea</tp:taxon-name></italic>. BM = Black Mountain Corridor; CU = Carbine Uplands; FU = Mt Finnigan Uplands; TU = Thornton Uplands; WU = Windsor Uplands.</p></caption><graphic xmlns:xlink="http://www.w3.org/1999/xlink" xlink:href="ZooKeys-218-001-g019.jpg" position="float" orientation="portrait" xlink:type="simple"/></fig><fig id="F20" position="float" orientation="portrait"><label>Figure 20.</label><caption><p>Distribution of <italic><tp:taxon-name>Austrarchaea tealei</tp:taxon-name></italic> sp. n.: <bold>A</bold>, topographic map showing the known distribution of <tp:taxon-name>Archaeidae</tp:taxon-name> in the north-eastern Queensland Wet Tropics bioregion, with collection localities for <italic><tp:taxon-name>Austrarchaea tealei</tp:taxon-name></italic> highlighted in yellow; <bold>B-C</bold>, topographic and satellite maps showing detail of inset (A). Labelled boundaries in (B) denote upland subregional zones of faunal endemism identified by Winter et al. (1984), Williams et al. (1996) and other authors for the northern Wet Tropics (modified from Edward 2011). Small squares in (B–C) denote unidentified juvenile specimens; small circles denote unidentified female specimens; large circles denote described species of <italic><tp:taxon-name>Austrarchaea</tp:taxon-name></italic>. BM = Black Mountain Corridor; CU = Carbine Uplands; FU = Mt Finnigan Uplands; TU = Thornton Uplands; WU = Windsor Uplands.</p></caption><graphic xmlns:xlink="http://www.w3.org/1999/xlink" xlink:href="ZooKeys-218-001-g020.jpg" position="float" orientation="portrait" xlink:type="simple"/></fig><fig id="F21" position="float" orientation="portrait"><label>Figure 21.</label><caption><p>Distribution of <italic><tp:taxon-name>Austrarchaea westi</tp:taxon-name></italic> sp. n.: <bold>A</bold>, topographic map showing the known distribution of <tp:taxon-name>Archaeidae</tp:taxon-name> in the north-eastern Queensland Wet Tropics bioregion, with collection localities for <italic><tp:taxon-name>Austrarchaea westi</tp:taxon-name></italic> highlighted in yellow; <bold>B-C</bold>, topographic and satellite maps showing detail of inset (A). Labelled boundaries in (B) denote upland subregional zones of faunal endemism identified by Winter et al. (1984), Williams et al. (1996) and other authors for the central Wet Tropics (modified from Edward 2011). Small squares in (B–C) denote unidentified juvenile specimens; small circles denote unidentified female specimens; large circles denote described species of <italic><tp:taxon-name>Austrarchaea</tp:taxon-name></italic>. AU = Atherton Uplands; BK = Bellenden Ker/Bartle Frere; HI = Hinchinbrook Island; KU = Kirrama Uplands; LE = Lee Uplands; LU = Lamb Uplands; MT = Malbon-Thompson Uplands.</p></caption><graphic xmlns:xlink="http://www.w3.org/1999/xlink" xlink:href="ZooKeys-218-001-g021.jpg" position="float" orientation="portrait" xlink:type="simple"/></fig><fig id="F22" position="float" orientation="portrait"><label>Figure 22.</label><caption><p>Distribution of <italic><tp:taxon-name>Austrarchaea woodae</tp:taxon-name></italic> sp. n.: <bold>A</bold>, topographic map showing the known distribution of <tp:taxon-name>Archaeidae</tp:taxon-name> in the north-eastern Queensland Wet Tropics bioregion, with collection localities for <italic><tp:taxon-name>Austrarchaea woodae</tp:taxon-name></italic> highlighted in yellow; <bold>B–C</bold>, topographic and satellite maps showing detail of inset (A). Labelled boundaries in (B) denote upland subregional zones of faunal endemism identified by Winter et al. (1984), Williams et al. (1996) and other authors for the central Wet Tropics (modified from Edward 2011). Small squares in (B–C) denote unidentified juvenile specimens; small circles denote unidentified female specimens; large circles denote described species of <italic><tp:taxon-name>Austrarchaea</tp:taxon-name></italic>. AU = Atherton Uplands; BK = Bellenden Ker/Bartle Frere; HI = Hinchinbrook Island; KU = Kirrama Uplands; LE = Lee Uplands; LU = Lamb Uplands; MT = Malbon-Thompson Uplands.</p></caption><graphic xmlns:xlink="http://www.w3.org/1999/xlink" xlink:href="ZooKeys-218-001-g022.jpg" position="float" orientation="portrait" xlink:type="simple"/></fig><fig id="F23" position="float" orientation="portrait"><label>Figure 23.</label><caption><p>Distribution of <italic><tp:taxon-name>Austrarchaea hoskini</tp:taxon-name></italic> sp. n.: <bold>A</bold>, topographic map showing the known distribution of <tp:taxon-name>Archaeidae</tp:taxon-name> in the north-eastern Queensland Wet Tropics bioregion, with collection localities for <italic><tp:taxon-name>Austrarchaea hoskini</tp:taxon-name></italic> highlighted in yellow; <bold>B–C</bold>, topographic and satellite maps showing detail of inset (A). Labelled boundaries in (B) denote upland subregional zones of faunal endemism identified by Winter et al. (1984), Williams et al. (1996) and other authors for the southern Wet Tropics (modified from Edward 2011). EU = Elliot Uplands; HU = Halifax Uplands.</p></caption><graphic xmlns:xlink="http://www.w3.org/1999/xlink" xlink:href="ZooKeys-218-001-g023.jpg" position="float" orientation="portrait" xlink:type="simple"/></fig><fig id="F25" position="float" orientation="portrait"><caption><p><bold>Figure 25.</bold> Summary distribution of the <italic><tp:taxon-name>Austrarchaea daviesae</tp:taxon-name></italic> species-group in tropical north-eastern Queensland, showing collections records for described species (labelled, with black circles) and unidentified juveniles or females (yellow circles) (see <xref ref-type="table" rid="T1">Table 1</xref>). Note the high proportion of unidentified specimens, especially within the Wet Tropics bioregion between Cooktown and Ingham.</p></caption><graphic xmlns:xlink="http://www.w3.org/1999/xlink" xlink:href="ZooKeys-218-001-g025.jpg" position="float" orientation="portrait" xlink:type="simple"/></fig></tp:treatment-sec><ref-list><ref id="B36"><mixed-citation xmlns:xlink="http://www.w3.org/1999/xlink" xlink:type="simple"><person-group><name name-style="western"><surname>Winter</surname><given-names>JW</given-names></name><name name-style="western"><surname>Bell</surname><given-names>FC</given-names></name><name name-style="western"><surname>Pahl</surname><given-names>LI</given-names></name><name name-style="western"><surname>Atherton</surname><given-names>RG</given-names></name></person-group> (<year>1984</year>)<source> The Specific Habitats of Selected Northeastern Australian Rainforest Mammals. Report to the World Wildlife Fund, Sydney.</source></mixed-citation></ref><ref id="B35"><mixed-citation xmlns:xlink="http://www.w3.org/1999/xlink" xlink:type="simple"><person-group><name name-style="western"><surname>Williams</surname><given-names>SE</given-names></name><name name-style="western"><surname>Pearson</surname><given-names>RG</given-names></name><name name-style="western"><surname>Walsh</surname><given-names>PJ</given-names></name></person-group> (<year>1996</year>)<article-title> Distributions and biodiversity of the terrestrial vertebrates of Australia’s Wet Tropics: a review of current knowledge.</article-title><source>Pacific Conservation Biology </source><volume>2</volume>: <fpage>327</fpage>-<lpage>362</lpage>.</mixed-citation></ref><ref id="B8"><mixed-citation xmlns:xlink="http://www.w3.org/1999/xlink" xlink:type="simple"><person-group><name name-style="western"><surname>Edward</surname><given-names>KL</given-names></name></person-group> (<year>2011</year>)<source> Systematics and Biogeography of the Goblin Spider Genus <italic>Ischnothyreus</italic> (Oonopidae) in the Australian Wet Tropics Bioregion. PhD thesis, University of Western Australia, Perth.</source></mixed-citation></ref></ref-list></tp:taxon-treatment>
