# Supplementary material for: Australian Assassins, Part III: A review of the Assassin Spiders (Araneae, Archaeidae) of tropical north-eastern Queensland
Source: Zookeys. 2012 Aug 30;(218):1–50. doi: 10.3897/zookeys.218.3662 (PMC3433871; doi:10.3897/zookeys.218.3662)
Supplement: XML Treatment for Austrarchaea griswoldi [file zookeys.218.3662-treatment11.xml]

<!DOCTYPE tp:taxon-treatment
  PUBLIC "-//TaxonX//DTD Taxonomic Treatment Publishing DTD v0 20100105//EN" "tax-treatment-NSO.dtd">
<tp:taxon-treatment xmlns:tp="http://www.plazi.org/taxpub"><tp:treatment-meta><mixed-citation publication-type="journal"><person-group><name><surname>Rix</surname><given-names>Michael G.</given-names></name><name><surname>Harvey</surname><given-names>Mark S.</given-names></name></person-group><article-title>Australian Assassins, Part III: A review of the Assassin Spiders (Araneae, Archaeidae) of tropical north-eastern Queensland</article-title><source>Zookeys</source><day>30</day><month>8</month><year>2012</year><volume>2012</volume><issue>218</issue><fpage>1</fpage><lpage>50</lpage><pub-id pub-id-type="doi">10.3897/zookeys.218.3662</pub-id></mixed-citation></tp:treatment-meta><tp:nomenclature><tp:taxon-name>
                            <tp:taxon-name-part taxon-name-part-type="genus">Austrarchaea</tp:taxon-name-part>
                            <tp:taxon-name-part taxon-name-part-type="species">griswoldi</tp:taxon-name-part>
                        <object-id xmlns:xlink="http://www.w3.org/1999/xlink" xlink:type="simple">urn:lsid:zoobank.org:act:5E8091DF-D073-49CB-B6AC-9D730BC126A6</object-id>
								<object-id xmlns:xlink="http://www.w3.org/1999/xlink" xlink:type="simple">http://species-id.net/wiki/Austrarchaea_griswoldi</object-id>
								</tp:taxon-name><tp:taxon-authority>Rix &amp; Harvey</tp:taxon-authority><tp:taxon-status xmlns:xlink="http://www.w3.org/1999/xlink" xlink:type="simple">sp. n.</tp:taxon-status><xref ref-type="fig" rid="F1">Figs 1A–D</xref><xref ref-type="fig" rid="F15">, 15</xref><xref ref-type="fig" rid="F24">24</xref><xref ref-type="fig" rid="F25">–25</xref><tp:nomenclature-citation-list><tp:nomenclature-citation><tp:taxon-name>Austrarchaea</tp:taxon-name><comment> sp. n. ‘(NEQ-2)’ <xref ref-type="bibr" rid="B28">Rix and Harvey 2012b</xref>: 379, figs 3, 6.</comment></tp:nomenclature-citation></tp:nomenclature-citation-list></tp:nomenclature><tp:treatment-sec sec-type="Vernacular name"><title>Vernacular name.</title><p>Eungella Assassin Spider</p></tp:treatment-sec><tp:treatment-sec sec-type="Type material"><title>Type material.</title><p>Holotype male: Eungella National Park (Broken River Section), Broken River Rainforest Discovery Circuit and Granite Bend Circuit, Queensland, Australia, <named-content xmlns:xlink="http://www.w3.org/1999/xlink" content-type="dwc:verbatimCoordinates" xlink:type="simple">21°10'07"S, 148°30'22"E</named-content>, sifting elevated leaf litter under palms (especially fan palms), tropical rainforest, 684 m, 23.III.2012, M. &amp; A. Rix (QMB S92212).</p><p>Paratypes: Allotype female, same data as holotype (QMB S92213); 2 males, 1 female and 2 juveniles, same data as holotype (WAM T125630); 1 female, same data as holotype except Broken River Rainforest Discovery Circuit, hand collecting at night, 24.III.2012 (QMB S92214).</p></tp:treatment-sec><tp:treatment-sec sec-type="Other material examined"><title>Other material examined.</title><p><bold>AUSTRALIA: <italic>Queensland</italic>: Eungella National Park:</bold> Broken River Rainforest Walk, <named-content xmlns:xlink="http://www.w3.org/1999/xlink" content-type="dwc:verbatimCoordinates" xlink:type="simple">21°10'02"S, 148°30'23"E</named-content>, litter, night collection, 720 m, 30.XI.2008, H. Smith, 1 juvenile (AMS KS106561); off Crediton Road Loop, <named-content xmlns:xlink="http://www.w3.org/1999/xlink" content-type="dwc:verbatimCoordinates" xlink:type="simple">21°11'09"S, 148°31'43"E</named-content>, sifting elevated leaf litter under fan palms, tropical rainforest, 673 m, 24.III.2012, M. &amp; A. Rix, 1 juvenile (WAM T125631). <bold>Eungella:</bold> Schoolhouse rainforest general collection, <named-content xmlns:xlink="http://www.w3.org/1999/xlink" content-type="dwc:verbatimCoordinates" xlink:type="simple">21°08'S, 148°29'E</named-content>, 11–15.II.1986, R. Raven, J. Gallon, 1 juvenile (QMB S7039).</p></tp:treatment-sec><tp:treatment-sec sec-type="Etymology"><title>Etymology.</title><p>The specific epithet is a patronym in honour of Dr Charles Griswold, for his outstanding contributions to arachnology, and for his contributions to the study of <tp:taxon-name>Archaeidae</tp:taxon-name> and other basal <tp:taxon-name>Araneomorphae</tp:taxon-name>.</p></tp:treatment-sec><tp:treatment-sec sec-type="Diagnosis"><title>Diagnosis.</title><p><italic><tp:taxon-name>Austrarchaea griswoldi</tp:taxon-name></italic> can be distinguished from all other <tp:taxon-name>Archaeidae</tp:taxon-name> from north-eastern Queensland by the presence of a unique Type E pedipalp (<xref ref-type="fig" rid="F6">Fig. 6</xref>), with a very large bulb (width &gt;&gt; 0.30 mm) (<xref ref-type="fig" rid="F6">Figs 6</xref>, <xref ref-type="fig" rid="F15">15E</xref>), modified ventro-distal rim of the tegulum forming rectangular opercular plate (<xref ref-type="fig" rid="F6">Figs 6</xref>, <xref ref-type="fig" rid="F15">15E</xref>), and very large, flattened tegular sclerite 3 (TS 3), the latter extending along the entire retrolateral edge of the conductor (<xref ref-type="fig" rid="F15">Fig. 15F</xref>). This species can be further distinguished by the very short, barely differentiated comb of accessory setae on the male chelicerae (<xref ref-type="fig" rid="F15">Fig. 15C</xref>), and by the presence of only two pairs of female spermathecae (<xref ref-type="fig" rid="F15">Fig. 15G</xref>).</p></tp:treatment-sec><tp:treatment-sec sec-type="Description"><title>Description.</title><p><italic>Holotype male</italic>: Total length 3.08; leg I femur 2.99; F1/CL ratio 2.62. Cephalothorax dark reddish-brown; legs dark tan-brown with darker annulations; abdomen mottled dark grey-brown and beige, with darker brown dorsal scute and sclerites (<xref ref-type="fig" rid="F15">Fig. 15B</xref>). Carapace tall (CH/CL ratio 2.17); 1.14 long, 2.47 high, 1.11 wide, ‘neck’ 0.58 wide; bearing two pairs of rudimentary horns; highest point of pars cephalica (HPC) near middle of ‘head’ (ratio of HPC to post-ocular length 0.56),<!--PageBreak--> carapace sloping in straight plane posterior to HPC; ‘head’ not strongly elevated dorsally (post-ocular ratio 0.27). Chelicerae with very short, barely differentiated comb of accessory setae on anterior face of paturon (<xref ref-type="fig" rid="F15">Fig. 15C</xref>). Abdomen 1.47 long, 1.05 wide; with two pairs of dorsal hump-like tubercles (HT 1-4); dorsal scute fused anteriorly to epigastric sclerites, extending posteriorly to first pair of hump-like tubercles; HT 3-4 each covered by separate dorsal sclerites. Unexpanded pedipalp (<xref ref-type="fig" rid="F15">Figs 15D-F</xref>) of Type E morphology (<xref ref-type="fig" rid="F6">Fig. 6</xref>), very large in size (width of bulb &gt;&gt; 0.30), with retrolaterally directed, arched conductor; ventro-distal rim of tegulum distally extended to form rectangular opercular plate; embolus distally directed, curved, without spur, projecting only slightly beyond distal rim of conductor; tegular sclerite 3 (TS 3) very large, flattened, extending along entire retrolateral edge of conductor; TS 2-2a largely obscured by rectangular opercular plate, TS 2a projecting beyond distal rim of conductor to just past tip of embolus; TS 1 deeply embedded in bulb, obscured by opercular plate, not visible in ventral view.</p><p><italic>Allotype female</italic>: Total length 3.68; leg I femur 2.87; F1/CL ratio 2.29. Cephalothorax dark reddish-brown; legs tan-brown with darker annulations; abdomen mottled dark grey-brown and beige (<xref ref-type="fig" rid="F15">Fig. 15A</xref>). Carapace tall (CH/CL ratio 2.20); 1.26 long, 2.77 high, 1.21 wide; ‘neck’ 0.70 wide; bearing two pairs of rudimentary horns; highest point of pars cephalica (HPC) near middle of ‘head’ (ratio of HPC to post-ocular length 0.55), carapace sloping in straight plane posterior to HPC; ‘head’ not strongly elevated dorsally (post-ocular ratio 0.28). Chelicerae without accessory setae on anterior face of paturon. Abdomen 1.92 long, 1.59 wide; with four pairs of dorsal hump-like tubercles (HT 1-4). Internal genitalia (<xref ref-type="fig" rid="F15">Fig. 15G</xref>) with pair of pyriform spermathecae on either side of gonopore, clusters widely separated along midline of genital plate.</p><p><italic>Variation</italic>: Males (n = 3): total length 2.87–3.08; carapace length 1.10–1.14; carapace height 2.37–2.51; CH/CL ratio 2.15–2.22. Females (n = 3): total length 3.03–3.68; carapace length 1.24–1.26; carapace height 2.72–2.77; CH/CL ratio 2.16–2.23.</p></tp:treatment-sec><tp:treatment-sec sec-type="Distribution"><title>Distribution and habitat.</title><p><italic><tp:taxon-name>Austrarchaea griswoldi</tp:taxon-name></italic> is known only from Eungella National Park, 70 km west of Mackay (<xref ref-type="fig" rid="F24">Figs 24</xref><xref ref-type="fig" rid="F25">–25</xref>). Specimens have been collected by beating and sifting elevated leaf litter in tropical rainforest (<xref ref-type="fig" rid="F1">Fig. 1E</xref>), especially under the dead fronds of Eungella Fan Palms (<italic><tp:taxon-name>Livistona</tp:taxon-name></italic> sp.).</p></tp:treatment-sec><tp:treatment-sec sec-type="Natural history"><title>Natural history.</title><p>A single female specimen was collected by MGR during night collecting in March 2012, suspended with her egg-sac in a tangled maternal web decorated with hanging debris, at the base of a large standing rainforest tree trunk. This egg-sac (<xref ref-type="fig" rid="F1">Fig. 1D</xref>) was carried with both legs IV, positioned behind and against the posterior face of the abdomen, and was composed of soft brown silk. The shape of the egg-sac was irregular, with two large projections, and 18 spiderlings hatched out of the egg-sac on 3-4 April 2012.</p></tp:treatment-sec><tp:treatment-sec sec-type="Conservation status"><title>Conservation status.</title><p>This species appears to be a short-range endemic taxon (<xref ref-type="bibr" rid="B13">Harvey 2002b</xref>, <xref ref-type="bibr" rid="B14">Harvey et al. 2011</xref>), which although potentially restricted in distribution, is abundant within the Eungella National Park (MGR, pers. obs.). It is not considered to be of conservation concern.</p></tp:treatment-sec><tp:treatment-sec><!--Section generated to contain objects referenced in tp:taxon-treatment.--><fig id="F1" position="float" orientation="portrait"><label>Figure 1.</label><caption><p>Habitus and habitat images of species <tp:taxon-name>Archaeidae</tp:taxon-name> from north-eastern Queensland. <bold>A–D</bold>, Habitus images of live paratype specimens of <italic><tp:taxon-name>Austrarchaea griswoldi</tp:taxon-name></italic> sp. n. from Eungella National Park: <bold>A</bold> newly-moulted female with recently cast cuticle; <bold>B–C</bold>, female, lateral view; <bold>D</bold>, female carrying egg-sac. <bold>E–F</bold>, Habitat images: <bold>E</bold>, tropical rainforest at Broken River, Eungella National Park – type locality of <italic><tp:taxon-name>Austrarchaea griswoldi</tp:taxon-name></italic> sp. n.; <bold>F</bold>, dense tropical rainforest at Malaan National Park, Atherton Tableland – locality of <italic><tp:taxon-name>Austrarchaea daviesae</tp:taxon-name></italic> Forster &amp; Platnick.</p></caption><graphic xmlns:xlink="http://www.w3.org/1999/xlink" xlink:href="ZooKeys-218-001-g001.jpg" position="float" orientation="portrait" xlink:type="simple"/></fig><fig id="F15" position="float" orientation="portrait"><label>Figure 15.</label><caption><p><italic><tp:taxon-name>Austrarchaea griswoldi</tp:taxon-name></italic> sp. n. <bold>A–B</bold>, Cephalothorax and abdomen, lateral view: <bold>A</bold>, allotype female (QMB S92213) from Broken River, Eungella National Park, NE. Queensland; <bold>B</bold>, holotype male (QMB S92212) from Broken River, Eungella National Park, NE. Queensland. <bold>C</bold>, Holotype male chelicerae, lateral view, showing accessory setae. <bold>D–F</bold>, Holotype male pedipalp: <bold>D–E</bold>, bulb, ventral view; <bold>F</bold>, detail of distal tegular sclerites, retrolateral view. <bold>G</bold>, Allotype female internal genitalia, postero-ventral view (genital plate removed). C = conductor; E = embolus; Es = embolic sclerite; T = tegulum; (TS)1-3 = tegular sclerites 1-3. Scale bars: A-B = 1.0 mm; E = 0.2 mm.</p></caption><graphic xmlns:xlink="http://www.w3.org/1999/xlink" xlink:href="ZooKeys-218-001-g015.jpg" position="float" orientation="portrait" xlink:type="simple"/></fig><fig id="F24" position="float" orientation="portrait"><label>Figure 24.</label><caption><p>Distribution of <italic><tp:taxon-name>Austrarchaea griswoldi</tp:taxon-name></italic> sp. n.: <bold>A</bold>, topographic map showing the known distribution of <tp:taxon-name>Archaeidae</tp:taxon-name> in the north-eastern Queensland Mackay and Whitsundays Hinterland, with collection localities for <italic><tp:taxon-name>Austrarchaea griswoldi</tp:taxon-name></italic> highlighted in yellow; <bold>B–C</bold>, topographic and satellite maps showing detail of inset (A). Small circles in (B–C) denote unidentified female specimens; large circles denote described species of <italic><tp:taxon-name>Austrarchaea</tp:taxon-name></italic>.</p></caption><graphic xmlns:xlink="http://www.w3.org/1999/xlink" xlink:href="ZooKeys-218-001-g024.jpg" position="float" orientation="portrait" xlink:type="simple"/></fig><fig id="F25" position="float" orientation="portrait"><caption><p><bold>Figure 25.</bold> Summary distribution of the <italic><tp:taxon-name>Austrarchaea daviesae</tp:taxon-name></italic> species-group in tropical north-eastern Queensland, showing collections records for described species (labelled, with black circles) and unidentified juveniles or females (yellow circles) (see <xref ref-type="table" rid="T1">Table 1</xref>). Note the high proportion of unidentified specimens, especially within the Wet Tropics bioregion between Cooktown and Ingham.</p></caption><graphic xmlns:xlink="http://www.w3.org/1999/xlink" xlink:href="ZooKeys-218-001-g025.jpg" position="float" orientation="portrait" xlink:type="simple"/></fig><table-wrap id="T1" position="float" orientation="portrait"><label>Table 1.</label><caption><p>List of upland subregional zones of faunal endemism identified for the Wet Tropics bioregion (by <xref ref-type="bibr" rid="B36">Winter et al. 1984</xref>, <xref ref-type="bibr" rid="B35">Williams et al. 1996</xref> and other authors) (see Discussion; Figs 16B-23B), noting current collection records of <tp:taxon-name>Archaeidae</tp:taxon-name>, including the presence of any described species. Subregional zones are listed from the northern-most Mt Finnigan Uplands (Fig. 16B) to the southern-most Elliot Uplands (Fig. 23B). Note the addition of Hinchinbrook Island (as per <xref ref-type="bibr" rid="B8">Edward 2011</xref>), and the current absence of archaeid collections from four of the southern subregions. F = female specimen/s; J = juvenile specimen/s; M = male specimen/s; N.R. = no recorded specimens.</p></caption><table><tbody><tr><th rowspan="1" colspan="1"><bold>Wet Tropics Upland Subregion</bold></th><th rowspan="1" colspan="1"><bold>Archaeidae</bold></th><th rowspan="1" colspan="1"><bold>Described species</bold></th></tr><tr><td rowspan="1" colspan="1">Mt Finnigan Uplands (FU)</td><td rowspan="1" colspan="1">Yes<sup>M,F,J</sup></td><td rowspan="1" colspan="1"><italic><tp:taxon-name>Austrarchaea wallacei</tp:taxon-name></italic></td></tr><tr><td rowspan="1" colspan="1">Thornton Uplands (TU)</td><td rowspan="1" colspan="1">Yes<sup>F,J</sup></td><td rowspan="1" colspan="1"/></tr><tr><td rowspan="1" colspan="1">Windsor Uplands (WU)</td><td rowspan="1" colspan="1">Yes<sup>M</sup></td><td rowspan="1" colspan="1"><italic><tp:taxon-name>Austrarchaea karenae</tp:taxon-name></italic></td></tr><tr><td rowspan="1" colspan="1">Carbine Uplands (CU)</td><td rowspan="1" colspan="1">Yes<sup>M,F,J</sup></td><td rowspan="1" colspan="1"><italic><tp:taxon-name>Austrarchaea tealei</tp:taxon-name></italic>, <italic><tp:taxon-name>Austrarchaea thompsoni</tp:taxon-name></italic></td></tr><tr><td rowspan="1" colspan="1">Black Mountain Corridor (BM)</td><td rowspan="1" colspan="1">Yes<sup>J</sup></td><td rowspan="1" colspan="1"/></tr><tr><td rowspan="1" colspan="1">Lamb Uplands (LU)</td><td rowspan="1" colspan="1">Yes<sup>M,J</sup></td><td rowspan="1" colspan="1"><italic><tp:taxon-name>Austrarchaea westi</tp:taxon-name></italic></td></tr><tr><td rowspan="1" colspan="1">Malbon-Thompson Uplands (MT)</td><td rowspan="1" colspan="1">Yes<sup>F,J</sup></td><td rowspan="1" colspan="1"/></tr><tr><td rowspan="1" colspan="1">Bellenden Ker/Bartle Frere (BK)</td><td rowspan="1" colspan="1">Yes<sup>M,F,J</sup></td><td rowspan="1" colspan="1"><italic><tp:taxon-name>Austrarchaea daviesae</tp:taxon-name></italic>, <italic><tp:taxon-name>Austrarchaea woodae</tp:taxon-name></italic></td></tr><tr><td rowspan="1" colspan="1">Atherton Uplands (AU)</td><td rowspan="1" colspan="1">Yes<sup>M,F,J</sup></td><td rowspan="1" colspan="1"><italic><tp:taxon-name>Austrarchaea daviesae</tp:taxon-name></italic></td></tr><tr><td rowspan="1" colspan="1">Kirrama Uplands (KU)</td><td rowspan="1" colspan="1">Yes<sup>J</sup></td><td rowspan="1" colspan="1"/></tr><tr><td rowspan="1" colspan="1">Hinchinbrook Island (HI)</td><td rowspan="1" colspan="1">N.R.</td><td rowspan="1" colspan="1"/></tr><tr><td rowspan="1" colspan="1">Lee Uplands (LE)</td><td rowspan="1" colspan="1">N.R.</td><td rowspan="1" colspan="1"/></tr><tr><td rowspan="1" colspan="1">Spec Uplands (SU)</td><td rowspan="1" colspan="1">N.R.</td><td rowspan="1" colspan="1"/></tr><tr><td rowspan="1" colspan="1">Halifax Uplands (HU)</td><td rowspan="1" colspan="1">N.R.</td><td rowspan="1" colspan="1"/></tr><tr><td rowspan="1" colspan="1">Elliot Uplands (EU)</td><td rowspan="1" colspan="1">Yes<sup>M,F,J</sup></td><td rowspan="1" colspan="1"><italic><tp:taxon-name>Austrarchaea hoskini</tp:taxon-name></italic></td></tr></tbody></table></table-wrap><fig id="F6" position="float" orientation="portrait"><label>Figure 6.</label><caption><p>Morphological differences between the five pedipalp types (Types A-E) identified for species of <italic><tp:taxon-name>Austrarchaea</tp:taxon-name></italic> from north-eastern Queensland, with left bulbs illustrated in ventral view at scale-identical sizes. Type A pedipalps are shared among at least five species from the Wet Tropics bioregion; Types B-E are autapomorphic for single species. Note especially the variation in the size and shape of the bulb, and the shape and orientation of the conductor. C = conductor; E = embolus; ESp = embolic spur; (TS)1-3 = tegular sclerites 1-3. Scale bar = 0.2 mm.</p></caption><graphic xmlns:xlink="http://www.w3.org/1999/xlink" xlink:href="ZooKeys-218-001-g006.jpg" position="float" orientation="portrait" xlink:type="simple"/></fig></tp:treatment-sec><ref-list><ref id="B28"><mixed-citation xmlns:xlink="http://www.w3.org/1999/xlink" xlink:type="simple"><person-group><name name-style="western"><surname>Rix</surname><given-names>MG</given-names></name><name name-style="western"><surname>Harvey</surname><given-names>MS</given-names></name></person-group> (<year>2012b</year>)<article-title> Phylogeny and historical biogeography of ancient assassin spiders (Araneae: Archaeidae) in the Australian mesic zone: evidence for Miocene speciation within Tertiary refugia.</article-title><source>Molecular Phylogenetics and Evolution </source><volume>62</volume>: <fpage>375</fpage>-<lpage>396</lpage>. doi: <ext-link ext-link-type="uri" xlink:href="http://dx.doi.org/10.1016/j.ympev.2011.10.009" xlink:type="simple">10.1016/j.ympev.2011.10.009</ext-link></mixed-citation></ref><ref id="B13"><mixed-citation xmlns:xlink="http://www.w3.org/1999/xlink" xlink:type="simple"><person-group><name name-style="western"><surname>Harvey</surname><given-names>MS</given-names></name></person-group> (<year>2002b</year>)<article-title> Short-range endemism among the Australian fauna: some examples from non-marine environments.</article-title><source>Invertebrate Systematics </source><volume>16</volume>: <fpage>555</fpage>-<lpage>570</lpage>. doi: <ext-link ext-link-type="uri" xlink:href="http://dx.doi.org/10.1071/IS02009" xlink:type="simple">10.1071/IS02009</ext-link></mixed-citation></ref><ref id="B14"><mixed-citation xmlns:xlink="http://www.w3.org/1999/xlink" xlink:type="simple"><person-group><name name-style="western"><surname>Harvey</surname><given-names>MS</given-names></name><name name-style="western"><surname>Rix</surname><given-names>MG</given-names></name><name name-style="western"><surname>Framenau</surname><given-names>VW</given-names></name><name name-style="western"><surname>Hamilton</surname><given-names>ZR</given-names></name><name name-style="western"><surname>Johnson</surname><given-names>MS</given-names></name><name name-style="western"><surname>Teale</surname><given-names>RJ</given-names></name><name name-style="western"><surname>Humphreys</surname><given-names>G</given-names></name><name name-style="western"><surname>Humphreys</surname><given-names>WF</given-names></name></person-group> (<year>2011</year>)<article-title> Protecting the innocent: studying short-range endemic taxa enhances conservation outcomes.</article-title><source>Invertebrate Systematics </source><volume>25</volume>: <fpage>1</fpage>-<lpage>10</lpage>. doi: <ext-link ext-link-type="uri" xlink:href="http://dx.doi.org/10.1071/IS11011" xlink:type="simple">10.1071/IS11011</ext-link></mixed-citation></ref></ref-list></tp:taxon-treatment>
